# Supplementary material for: The association between whole-blood lead concentration and all-cause or cardiovascular disease mortality in hypertensive patients
Source: Sci Rep. 2025 Nov 3;15:38293. doi: 10.1038/s41598-025-22009-y (PMC12583583; doi:10.1038/s41598-025-22009-y)
Supplement: Supplementary file 1 — Supplementary Material 1 [file 41598_2025_22009_MOESM1_ESM.csv]

	...1	...2	seqn	hdl	triglyceride	tc	BMI	LBXBPB	smoke	alcohol	GFR	Gender	age	race	marriage	education	SDMVPSU	SDMVSTRA	eligstat	mortstat	ucod_leading	permth_int	permth_exm	Hypertension	diabetes	WTMEC2YR
1	1	1	51624	50	135.1331	135	32.22	1.23	2	1	97.64121637	1	34	3	1	2	1	83	1	0	0	111	111	2	1	20382.1930025
2	5	5	51628	45	166.338433333333	202	42.39	4.74	2	1	53.29045498	2	60	4	2	2	2	75	1	0	0	133	132	2	2	5250.08468
3	7	7	51630	45	202.868133333333	259	30.57	1.64	2	2	82.21392489	2	49	3	1	3	2	85	1	0	0	109	109	2	1	18528.12171
4	10	10	51633	75	115.8944	182	26.04	1.35	2	2	94.74789242	1	80	3	1	3	1	77	1	0	0	124	123	2	1	3095.27883
5	20	20	51643	35	191.4661	170	39.9	0.48	1	1	22.04038287	2	42	4	1	1	2	75	1	0	0	131	129	2	2	10188.8065375
6	22	22	51645	40	220	217	28.25	3.07	1	2	94.56584609	1	66	1	1	1	1	75	1	0	0	122	120	2	2	2397.6146
7	30	30	51653	37	235	197	29.1	0.99	1	2	62.62528774	1	44	3	2	2	2	79	1	0	0	119	118	2	1	23458.29952
8	31	31	51654	26	244.636866666667	193	23.67	3.3	2	2	46.5300205	1	66	3	1	3	2	86	1	0	0	114	113	2	1	13917.5875125
9	32	32	51655	58	144.945233333333	202	28.41	1.22	1	1	88.65712437	2	49	1	1	1	1	82	1	0	0	129	127	2	1	4732.463825
10	34	34	51657	45	197.558033333333	248	26.03	1.95	1	2	49.91076555	1	54	3	1	1	1	76	1	0	0	120	120	2	1	4310.6650925
11	35	35	51658	49	148.572033333333	172	39.25	0.51	1	1	126.0104697	2	26	1	1	2	1	85	1	0	0	110	110	2	1	4008.602985
12	39	39	51662	63	61	213	25.06	0.85	1	2	80.49238032	2	44	1	1	1	2	86	1	0	0	118	117	2	1	4521.14841
13	41	41	51664	51	157.1054	216	27.62	2.55	2	2	88.63684057	2	53	3	1	3	1	84	1	0	0	131	130	2	1	19906.40054
14	43	43	51666	44	178.223566666667	185	26.22	1.46	2	1	81.83341402	2	58	1	1	2	2	85	1	0	0	109	108	2	1	2391.5718835
15	44	44	51667	41	192.722066666667	202	26.6	0.66	1	1	73.76059905	1	50	3	3	3	1	85	1	0	0	110	110	2	1	20559.0145325
16	45	45	51668	51	135.231066666667	148	40.11	3.9	2	2	51.64868039	2	70	4	2	1	1	84	1	0	0	131	131	2	2	3343.162075
17	46	46	51669	48	233	258	27.85	1.25	1	1	100.7990512	2	65	1	1	1	2	86	1	0	0	116	116	2	1	1461.44260825
18	47	47	51670	57	111	175	28.07	0.97	1	2	94.91714496	1	22	3	3	3	1	79	1	0	0	124	123	2	1	7298.42044
19	52	52	51675	47	142	165	19.43	0.96	1	1	41.15733687	2	80	3	1	1	1	84	1	0	0	131	131	2	1	5812.8443525
20	55	55	51678	52	162.525133333333	247	25.84	2.06	2	2	91.48552496	1	60	3	1	2	1	81	1	0	0	110	109	2	1	15776.5015025
21	62	62	51685	86	109	224	19.73	1.44	1	2	74.54463351	2	56	3	1	3	2	76	1	0	0	131	130	2	1	26637.327425
22	64	64	51687	62	56	167	26.79	2.87	2	2	81.49382444	1	78	3	1	3	2	82	1	0	0	115	115	2	1	10562.139715
23	67	67	51690	50	152.5146	167	32.04	1.21	1	1	113.8599882	2	63	2	1	1	1	88	1	1	1	77	75	2	2	1410.659027
24	68	68	51691	59	139.520366666667	195	20.66	1.35	2	2	101.6582347	2	57	3	1	2	1	76	1	0	0	120	120	2	1	23157.22716
25	69	69	51692	62	71	186	36.32	0.61	1	2	97.1922852	1	54	2	2	3	2	78	1	0	0	123	122	2	1	3740.30683
26	70	70	51693	71	115.608633333333	245	24.88	2	2	2	81.19723667	2	70	4	3	1	2	82	1	0	0	127	126	2	1	4906.02206
27	71	71	51694	36	149	181	35.84	0.29	1	1	131.9668164	1	38	3	1	3	2	80	1	0	0	123	122	2	2	4580.0507875
28	73	73	51696	86	85	202	26.62	2.01	1	2	93.46330948	1	54	4	2	3	1	79	1	0	0	124	123	2	1	5118.365055
29	76	76	51699	58	145.535766666667	186	20.42	1.21	1	1	148.2050173	2	26	1	1	2	2	88	1	0	0	113	112	2	1	4305.9908325
30	78	78	51701	43	193.138433333333	198	25.95	1.93	1	2	83.11409055	1	36	3	2	1	1	76	1	0	0	121	121	2	1	3707.18559
31	79	79	51702	26	405.323866666667	217	31.43	0.99	2	1	122.1233324	1	44	3	1	1	1	80	1	0	0	122	121	2	2	15618.933255
32	84	84	51707	53	150.1321	161	27.18	1.54	1	1	120.8036109	2	64	2	2	1	1	85	1	0	0	110	110	2	2	5099.2014325
33	86	86	51709	46	175	212	27.56	1.66	1	2	84.0694667	1	40	1	1	1	2	88	1	0	0	112	111	2	1	4735.90326
34	88	88	51711	41	222.095866666667	161	25.79	0.74	1	1	134.2216292	2	59	2	2	1	1	85	1	0	0	111	111	2	2	4978.4375275
35	90	90	51713	41	101	198	35.77	0.84	2	1	69.18237996	1	80	3	1	3	1	87	1	1	0	36	36	2	1	3750.164105
36	91	91	51714	36	376.754134482759	315	33.23	1.07	2	2	85.50589528	1	58	3	2	3	3	86	1	0	0	125	124	2	1	16508.734405
37	92	92	51715	48	159	192	29.13	1.19	2	2	101.8248314	1	49	1	1	1	2	86	1	0	0	118	117	2	1	4974.617585
38	98	98	51721	46	174.2392	209	26.59	0.56	1	1	113.3127192	2	40	1	2	1	3	86	1	0	0	125	124	2	1	3510.113895
39	105	105	51728	31	311	191	41.56	0.51	1	1	65.71033488	2	55	3	3	1	2	80	1	0	0	123	122	2	2	28105.3784
40	112	112	51735	59	128.8766	187	28.97	1.86	1	1	93.88395418	2	55	1	1	3	1	75	1	0	0	121	120	2	1	5045.0001375
41	113	113	51736	51	184.769533333333	252	27.3	1.73	2	2	93.80734845	2	60	1	1	2	1	81	1	0	0	109	109	2	1	1771.094136
42	114	114	51737	38	220.9035	218	31.43	2.53	1	2	91.82334568	1	52	3	2	1	1	82	1	0	0	129	129	2	1	21699.7062925
43	115	115	51738	50	261.265866666667	309	28.42	2.34	1	2	106.3547232	1	37	1	1	1	2	77	1	0	0	118	116	2	1	8331.2135925
44	122	122	51745	38	198.724766666667	171	25.54	0.48	1	1	86.27640707	1	44	3	1	3	2	87	1	0	0	116	115	2	1	20304.896015
45	123	123	51746	34	189	222	40.01	0.98	2	1	73.70599534	2	40	4	3	2	2	88	1	0	0	112	111	2	1	7260.1234875
46	124	124	51747	42	141	155	43.65	3.66	2	1	74.42882617	1	77	1	1	1	3	86	1	1	0	120	120	2	2	1701.88718725
47	125	125	51748	43	200.264833333333	178	24.98	0.96	1	1	99.10175248	1	56	1	3	1	2	88	1	0	0	113	111	2	2	2639.6475425
48	127	127	51750	49	137.435666666667	134	29.1	2.09	1	2	106.3547232	1	37	3	1	1	1	86	1	0	0	130	130	2	1	4404.2317025
49	129	129	51752	53	149.064533333333	169	22.63	3.25	2	1	87.45603714	2	78	1	2	1	1	81	1	1	1	42	42	2	2	2895.84052
50	131	131	51754	51	195	179	37.92	1.06	1	1	81.83341402	2	58	3	1	2	1	79	1	0	0	124	124	2	1	23796.353835
51	137	137	51760	32	383	158	25.52	0.96	2	1	104.9537283	2	27	2	3	1	1	77	1	0	0	114	113	2	1	5401.81784
52	155	155	51778	50	147.2147	145	33.1	1.01	2	1	83.8464934	1	72	1	1	1	1	87	1	0	0	115	114	2	2	3532.1299475
53	157	157	51780	51	163.08	224	21.03	1.29	1	1	69.34977564	2	54	3	1	3	1	86	1	0	0	130	129	2	1	23180.6684275
54	160	160	51783	42	358	265	27.49	1.24	2	1	36.99578715	1	42	2	1	2	1	81	1	0	0	110	108	2	2	5319.3006775
55	161	161	51784	54	166.005633333333	250	31.13	2.21	2	2	80.74041693	1	61	1	1	1	2	88	1	0	0	113	111	2	1	1540.72425775
56	167	167	51790	94	157.906933333333	272	27.25	1.75	1	2	71.29324728	2	80	3	1	1	2	81	1	0	0	128	128	2	1	6522.0557375
57	168	168	51791	28	339	167	23.3	1.48	2	2	114.8551311	1	31	2	1	3	1	79	1	0	0	124	123	2	1	4423.5713125
58	173	173	51796	52	165.7293	243	23	0.93	1	2	74.03638718	2	62	3	1	3	1	77	1	0	0	124	123	2	1	15212.9217425
59	181	181	51804	59	135.714033333333	186	17.87	4.05	2	1	47.13442098	1	80	3	1	2	1	77	1	1	0	20	19	2	1	4169.01056
60	183	183	51806	43	144.6462	177	39.01	0.59	1	2	91.46897026	1	53	3	3	3	1	82	1	0	0	129	128	2	1	5151.88907
61	184	184	51807	44	201	271	34.24	1.54	1	1	61.06023835	1	78	2	2	3	2	82	1	0	0	127	127	2	1	3596.74811
62	185	185	51808	40	191.4069	188	30.7	0.95	1	1	107.6443062	2	43	2	2	3	1	75	1	0	0	122	121	2	1	6707.2705625
63	196	196	51819	66	149.684166666667	220	34.04	1.96	1	1	80.10224239	1	80	3	1	1	1	85	1	1	1	110	109	2	2	5048.6661075
64	197	197	51820	46.4450666666667	170.8333	173.486533333334	29.6660193333333	1.16	2	1	71.4068861976267	1	80	3	2	3	2	83	1	1	1	2	2	2	2	6663.8374225
65	200	200	51823	71	121.732166666667	212	30.99	1.63	1	1	68.39748642	2	80	3	2	3	1	76	1	1	1	122	121	2	1	5176.513335
66	201	201	51824	32	184.7762	144	35.35	0.37	2	2	126.7844786	2	23	4	3	1	1	85	1	0	0	111	110	2	1	6609.260115
67	208	208	51831	44	63	155	24.88	0.61	1	2	75.26424734	2	41	4	2	2	2	83	1	0	0	114	113	2	1	7263.5091475
68	211	211	51834	48	320	250	22.83	0.9	2	1	110.548671	2	66	1	2	1	1	75	1	0	0	118	118	2	2	1815.4243035
69	213	213	51836	47	221	215	26.52	4.11	2	2	6.523684076	1	51	4	1	3	1	82	1	0	0	129	128	2	1	5066.5664075
70	222	222	51845	51	173.131566666667	189	40.7	0.61	1	1	84.33651323	2	50	2	1	2	2	81	1	0	0	128	127	2	2	7130.734345
71	223	223	51846	49	176.6803	226	39.82	1.83	1	2	113.7777089	1	43	3	1	2	1	77	1	1	0	87	86	2	1	17141.549945
72	225	225	51848	44	204.078266666667	239	27.61	0.39	1	2	68.89892233	1	52	1	3	2	1	87	1	0	0	116	115	2	1	3185.362015
73	226	226	51849	61	58	158	29.11	0.71	1	2	91.92387468	2	41	4	2	3	2	82	1	0	0	110	110	2	1	9411.3428825
74	232	232	51855	44	135.155333333333	206	22.32	2.21	2	1	89.43613976	1	63	4	1	1	2	83	1	0	0	115	114	2	1	3144.8150325
75	233	233	51856	64	224	282	28.37	2.29	2	2	112.3308353	2	61	2	2	1	2	77	1	0	0	118	117	2	1	1279.33291575
76	238	238	51861	72	125	158	29.34	3.01	1	2	88.56307213	1	80	3	1	2	1	76	1	1	1	38	37	2	2	5531.915225
77	240	240	51863	50	157	212	31.91	0.64	2	1	51.87062867	2	76	4	2	3	2	75	1	0	0	133	133	2	2	3510.7631825
78	242	242	51865	49	103.0157	130	28.6	0.59	1	2	71.86005057	2	40	4	1	3	1	82	1	0	0	129	129	2	1	7586.087115
79	243	243	51866	52	161	226	28.12	1.59	1	2	66.0714134	1	74	3	1	2	2	81	1	0	0	128	128	2	1	8232.755865
80	245	245	51868	65	120.940833333333	216	27.93	1.07	1	2	78.33568874	1	29	2	2	3	1	86	1	0	0	129	129	2	1	22226.697875
81	252	252	51875	48	233	323	33.16	1.25	1	1	73.79630198	2	63	1	1	1	1	87	1	0	0	115	114	2	1	1980.30046475
82	254	254	51877	34	202.455466666666	262	40.25	1.4	1	2	95.56223856	1	55	4	1	3	1	81	1	0	0	110	108	2	1	5281.74543
83	255	255	51878	31	223.381366666667	231	29.47	0.99	1	1	68.63929121	1	75	3	1	2	2	76	1	0	0	131	130	2	1	8411.38826
84	259	259	51882	37	284.4851	279	22.58	0.79	1	1	136.9738673	1	25	2	3	3	2	88	1	0	0	112	112	2	1	6340.9612375
85	260	260	51883	58	137.082366666667	183	31.5	1.81	1	1	97.84726804	2	63	1	1	1	1	85	1	0	0	111	110	2	1	1484.99763425
86	262	262	51885	53	90	205	22.14	1.59	1	2	96.64626636	1	43	2	2	1	1	86	1	0	0	130	129	2	2	5064.3097575
87	268	268	51891	47.8215	142.249866666667	170.713533333333	30.59	3.75	2	1	65.7394110050145	1	76	4	1	1	2	81	1	0	0	128	127	2	2	3177.83772
88	269	269	51892	33	226.825488888889	179	29.65	1.55	1	2	133.4540355	1	50	2	2	1	1	85	1	0	0	111	111	2	1	20254.022645
89	270	270	51893	38	257	147	40.46	0.7	2	1	76.47161886	2	70	3	2	1	2	77	1	1	0	20	19	2	1	9172.3337625
90	272	272	51895	62	145.118966666667	199	31.28	1.77	1	1	96.77010034	2	61	1	2	1	1	81	1	0	0	109	109	2	2	2141.907475
91	275	275	51898	41	169.7209	196	48.91	0.44	1	2	95.79651888	2	31	3	3	3	2	79	1	0	0	119	119	2	1	5640.9802475
92	277	277	51900	56	75	172	38.54	0.85	2	1	90.91732769	2	70	4	2	1	1	83	1	0	0	111	111	2	2	4570.4537975
93	279	279	51902	32	231.557366666667	164	32.32	1.23	2	2	103.1391776	1	46	3	2	2	1	80	1	1	0	62	61	2	1	16594.9881175
94	281	281	51904	56	99.6773333333334	135	25.15	1.52	1	1	118.7224235	1	23	2	3	3	2	84	1	0	0	118	117	2	1	6965.600285
95	282	282	51905	50	106.445633333333	143	28.95	2.37	2	1	65.65610731	2	52	4	1	1	2	84	1	0	0	119	118	2	1	4714.183745
96	283	283	51906	39	88	154	34.22	1.27	1	2	88.56018662	1	46	3	1	3	2	83	1	0	0	115	114	2	1	23703.903575
97	286	286	51909	36	196.629833333333	246	36.74	5.58	1	2	8.518245373	1	55	4	1	3	1	82	1	0	0	129	127	2	2	5136.0196775
98	288	288	51911	57	128.217966666667	213	25.65	1.72	1	2	76.74159024	1	48	3	1	1	1	80	1	0	0	122	121	2	1	15815.149915
99	293	293	51916	45	114	261	31.83	1.56	1	1	62.55418787	2	66	1	2	3	3	86	1	0	0	125	124	2	1	1296.05112725
100	298	298	51921	49	158.3909	225	26.97	4.15	2	2	58.31954801	1	55	4	1	3	1	88	1	0	0	113	111	2	1	4651.3387125
101	302	302	51925	57	134	184	48.4	4.09	1	1	66.36409144	1	80	4	2	1	1	78	1	1	0	34	33	2	1	2535.639505
102	305	305	51928	61	123	186	20.76	5.8	1	1	64.92799829	2	62	2	1	3	1	86	1	0	0	130	129	2	1	5551.17395
103	306	306	51929	67	69	180	22.73	0.86	1	1	53.01351659	2	80	3	1	3	2	81	1	0	0	128	127	2	1	8944.1742375
104	318	318	51941	37	193.6998	225	35.24	1.22	1	2	104.1186938	1	28	4	1	3	1	78	1	0	0	115	115	2	1	6360.6671
105	319	319	51942	59	175	310	29.12	3.44	1	2	96.42373089	2	57	3	1	3	1	78	1	0	0	113	113	2	1	19913.6899925
106	320	320	51943	46	176.5272	231	36.75	0.57	2	2	91.43448778	2	39	3	1	3	2	81	1	0	0	127	126	2	1	17982.340285
107	328	328	51951	94	132	237	29.35	1.58	1	2	89.05800847	2	56	2	1	3	2	87	1	0	0	115	114	2	1	23277.489775
108	334	334	51957	37	215.418133333333	191	31.25	0.37	1	2	115.4590664	2	40	3	1	3	2	76	1	0	0	131	131	2	2	4593.034705
109	341	341	51964	67	59	200	30.69	1.2	1	2	86.43259757	2	60	3	2	3	2	76	1	0	0	131	130	2	1	16485.7517725
110	349	349	51972	50.7225333333333	173.136366666667	219.100733333333	28.91	0.89	1	1	103.747518187897	2	53	1	1	1	2	85	1	0	0	109	109	2	2	3114.266695
111	350	350	51973	33	148	205	30.22	0.91	1	2	73.50297308	1	46	3	1	3	2	78	1	0	0	125	124	2	1	23543.105745
112	352	352	51975	41	280	225	31.88	0.42	2	1	80.01027264	1	57	3	1	3	2	80	1	0	0	123	122	2	1	5108.1048175
113	353	353	51976	50	143	188	27.78	0.83	2	2	83.3038977	1	79	3	1	3	2	87	1	0	0	116	115	2	2	8715.155215
114	359	359	51982	100	112.444633333333	228	22.89	1.93	2	2	106.0124779	1	46	2	1	1	2	75	1	0	0	132	130	2	1	6755.191425
115	366	366	51989	53	170.5037	257	44.17	0.83	2	1	135.0990365	2	30	4	1	1	1	77	1	0	0	125	125	2	1	7845.067625
116	370	370	51993	78	66	207	46.13	0.7	1	1	127.533608	2	49	4	1	3	1	84	1	0	0	131	130	2	1	6538.0631875
117	372	372	51995	91	101	251	14.59	4.05	2	1	70.6780028	1	72	2	3	1	2	76	1	1	0	23	21	2	1	2599.849575
118	374	374	51997	45	170.630133333333	260	26.18	1.19	1	1	69.48856931	2	74	3	2	1	2	76	1	0	0	123	122	2	1	9848.5421875
119	376	376	51999	105	85.6085333333333	185	25.12	1.57	1	2	55.95163043	1	40	4	1	1	1	83	1	0	0	111	111	2	1	5963.1977325
120	379	379	52002	35	82	119	36.77	0.8	2	1	64.22868695	2	74	3	2	1	2	76	1	1	0	40	39	2	1	9848.5421875
121	385	385	52008	80	59	189	27.59	2.98	2	2	57.06960452	2	62	4	1	3	2	89	1	0	0	125	124	2	1	4060.5182825
122	387	387	52010	38	175.645266666667	221	43.92	1.25	1	1	54.9552828	2	49	4	1	3	1	84	1	0	0	131	131	2	1	5356.9479175
123	389	389	52012	50	119	146	30.96	3.58	1	1	93.59639213	2	66	4	1	3	1	78	1	0	0	115	115	2	2	3455.9506525
124	394	394	52017	21	419.8549	170	35.24	0.63	1	2	105.9669545	1	31	3	3	3	2	78	1	0	0	121	120	2	1	20304.0498875
125	397	397	52020	34	245.396288888889	202	34.29	1.13	1	1	108.4129299	2	32	1	1	1	2	75	1	0	0	132	131	2	1	5253.4916625
126	400	400	52023	36	176	177	31.28	0.74	1	1	74.52269709	1	65	3	1	3	1	87	1	0	0	115	113	2	2	17640.0636325
127	404	404	52027	57	154	250	22.81	1.58	2	1	108.2324912	1	55	1	1	1	1	75	1	0	0	123	123	2	1	4841.0429175
128	406	406	52029	38	259	135	31.22	0.96	1	1	133.8161096	2	43	1	1	1	2	78	1	0	0	122	121	2	1	5355.0744975
129	408	408	52031	51	194	194	30.34	2.08	2	1	90.43782507	1	77	3	1	3	2	85	1	1	1	104	103	2	1	8490.7659575
130	410	410	52033	80	146.389433333333	250	26.43	0.4	2	2	71.05275836	2	45	2	1	1	1	84	1	0	0	131	130	2	1	4092.952215
131	416	416	52039	80	164.3898	215	38.52	0.32	1	1	77.58420472	2	43	3	3	1	3	86	1	0	0	125	124	2	2	3400.30722
132	429	429	52052	51	143.330633333333	212	33.36	0.96	1	2	81.93442242	1	43	4	1	2	2	83	1	0	0	114	113	2	1	7216.71422
133	430	430	52053	77	91.2748333333334	145	21.71	1.3	1	1	63.22019272	2	80	2	2	1	2	87	1	1	1	31	30	2	2	6772.4344875
134	434	434	52057	58	99	161	34.4	1.64	1	1	56.99433772	2	56	3	2	2	2	75	1	0	0	132	132	2	2	7541.5414075
135	435	435	52058	37	160	192	24.65	1.6	2	2	84.41179586	1	49	3	2	3	2	75	1	0	0	131	131	2	1	5294.63374
136	440	440	52063	45	94	194	24.67	1.2	1	2	80.46826323	1	47	3	2	3	1	77	1	0	0	125	123	2	1	20892.080205
137	442	442	52065	28	224.386533333333	148	44.05	0.98	2	2	78.55225556	1	66	1	1	3	1	81	1	0	0	110	110	2	2	1934.3921145
138	444	444	52067	41	153.869933333333	168	33.11	1.99	1	1	37.52595858	2	80	3	1	1	2	83	1	0	0	115	114	2	1	10307.0778025
139	450	450	52073	46	157.406433333333	213	27.24	2.15	1	2	72.30991822	2	80	3	1	2	2	76	1	0	0	131	130	2	1	8964.2874375
140	455	455	52078	36	95	134	40.83	1.7	2	1	54.51383553	1	80	3	1	2	1	77	1	0	0	123	122	2	2	5673.97742
141	458	458	52081	45	159.275166666667	206	31.77	1.28	2	2	81.58618794	1	65	3	1	3	3	86	1	0	0	124	124	2	2	11768.960695
142	461	461	52084	92	115	270	21.38	1.14	1	2	77.16159232	2	72	2	1	3	2	77	1	0	0	119	118	2	1	3154.5468775
143	463	463	52086	45	133	132	24.27	1.19	1	1	78.07765651	1	68	2	1	3	2	77	1	0	0	119	118	2	1	4920.51592
144	465	465	52088	76	133	183	21.29	3.06	2	2	56.84582189	2	79	3	2	3	1	77	1	0	0	125	124	2	1	8561.351195
145	467	467	52090	59	120.9436	188	39.66	1.62	1	1	75.6745548	2	52	3	1	3	2	80	1	0	0	123	122	2	1	28105.3784
146	471	471	52094	45	87	188	40.81	0.84	2	1	104.009949	2	61	2	1	3	1	89	1	0	0	116	115	2	1	1440.12352775
147	473	473	52096	46	199.916366666667	223	36.18	0.57	2	1	69.95398375	2	67	2	1	1	1	85	1	1	0	42	42	2	2	1521.95412425
148	476	476	52099	31	200.7344	186	30.27	1.72	1	2	88.23506941	1	56	3	1	3	2	81	1	0	0	127	126	2	1	24961.117715
149	481	481	52104	40	182.086633333333	217	40.35	1.38	1	1	70.44408205	2	74	3	2	2	1	80	1	0	0	122	120	2	1	8574.8618525
150	486	486	52109	35	97	100	29.7	1.85	2	1	128.3488033	1	66	2	1	3	1	82	1	1	0	54	53	2	2	1691.0963595
151	490	490	52113	34	164.1217	179	42.84	2.18	2	2	101.1395327	1	58	4	1	3	2	87	1	0	0	115	114	2	2	5141.2406
152	496	496	52119	76	72	232	25.07	2.56	2	2	45.01902194	2	67	3	2	1	2	78	1	0	0	122	121	2	2	17493.5058525
153	497	497	52120	68	180.180866666667	251	40.45	0.65	2	1	167.4875924	2	25	3	1	1	1	83	1	0	0	111	111	2	1	6041.0034475
154	499	499	52122	76	64	185	32.35	1.84	2	2	98.22083925	1	67	3	1	3	2	85	1	0	0	109	108	2	1	15087.3804975
155	502	502	52125	60	102.811633333333	156	26.75	1.74	1	2	104.7705112	1	56	3	2	3	1	82	1	0	0	129	128	2	1	5373.1658575
156	504	504	52127	56	139.611833333333	212	30.02	2.6	2	1	81.87744374	2	50	3	1	1	2	77	1	0	0	117	117	2	1	6356.8630075
157	511	511	52134	41	110	120	48.22	0.75	2	1	70.84242019	1	61	3	1	1	1	83	1	1	1	72	71	2	2	18205.920295
158	512	512	52135	56	79	217	32.93	3.44	2	2	66.74069221	1	74	3	1	3	1	77	1	0	0	113	112	2	1	7402.3487925
159	514	514	52137	42	255	282	30.14	1.14	2	2	95.47901682	2	55	3	1	2	2	76	1	0	0	131	130	2	1	26637.327425
160	515	515	52138	58	96	208	27.35	1.03	1	2	77.40747938	1	46	3	1	3	1	80	1	0	0	122	122	2	1	13953.550865
161	526	526	52149	94	89.6541333333333	163	23.03	1.29	2	1	85.08612415	2	60	3	2	2	2	85	1	0	0	109	108	2	1	15786.7421325
162	528	528	52151	43	142.480233333333	138	42.7	0.37	1	1	143.006597	2	31	3	1	3	3	86	1	0	0	125	125	2	1	3677.8998
163	530	530	52153	58	161	259	32.6	1.28	2	2	71.71193757	2	38	4	3	1	1	80	1	0	0	121	121	2	1	5181.3081025
164	531	531	52154	28	214.3979	179	34.84	1.77	2	1	66.28348852	2	56	4	2	1	2	84	1	0	0	119	119	2	1	5937.1863325
165	537	537	52160	48	164.168733333333	203	45.82	1.93	2	2	33.10411501	2	73	3	1	3	2	89	1	0	0	126	125	2	2	9066.64615
166	538	538	52161	76	89	167	26.17	1.11	1	1	54.19174161	2	80	3	2	2	2	81	1	1	1	74	74	2	2	6875.1145275
167	539	539	52162	32	197.4235	208	35.21	2.74	1	1	82.6449072	1	61	4	1	1	1	78	1	0	0	124	123	2	2	2091.2903335
168	541	541	52164	49	47	156	21.73	2.42	2	2	78.54090308	1	74	2	1	1	2	79	1	0	0	118	118	2	1	5665.724885
169	543	543	52166	29	295.202066666667	214	32.5	0.87	1	1	78.90244884	2	60	2	3	1	1	88	1	0	0	113	112	2	2	1424.49631525
170	545	545	52168	58	76	167	23.52	2.52	2	2	79.68627251	1	73	3	1	1	2	76	1	0	0	130	129	2	1	8411.38826
171	552	552	52175	50	154.172533333333	252	24.34	1.4	1	1	67.86818689	2	64	2	1	2	1	75	1	0	0	119	118	2	1	1565.15393
172	559	559	52182	42	174.600933333333	188	41.89	1.48	1	1	82.52281744	1	58	3	1	2	1	76	1	0	0	122	122	2	1	27136.1633
173	560	560	52183	18	712	214	42.4	1.2	1	1	135.9769461	1	28	1	1	2	2	86	1	0	0	115	115	2	2	6263.075175
174	561	561	52184	69	66	251	32.97	1.29	2	2	63.36421088	2	49	4	1	1	2	82	1	0	0	127	125	2	1	9120.2997625
175	565	565	52188	78	92.7669999999999	166	23.14	1.57	2	1	82.83767122	2	80	3	2	1	2	75	1	1	1	12	10	2	1	7024.28914
176	567	567	52190	41	201.205133333333	196	32.1	0.66	1	1	167.7037759	2	28	1	1	3	2	86	1	0	0	116	116	2	1	4865.89814
177	568	568	52191	66	101.030866666667	218	31.56	3.78	2	2	60.04349262	2	51	4	1	1	2	83	1	0	0	115	115	2	1	7790.8999075
178	569	569	52192	50	120.0996	151	26.39	5.33	2	2	84.65041293	1	73	4	2	3	2	83	1	0	0	128	128	2	2	3733.137095
179	570	570	52193	35	183.272766666667	147	29.86	1.3	1	2	86.43274688	1	55	3	1	2	2	76	1	0	0	123	122	2	1	23001.31197
180	574	574	52197	34	211.297333333333	149	40.66	0.84	2	2	119.540903	1	39	3	1	3	2	78	1	0	0	122	121	2	2	19897.59181
181	575	575	52198	32	271.1097	194	36.29	0.61	2	2	127.0387364	2	45	3	2	1	2	82	1	0	0	128	127	2	2	4482.4898525
182	579	579	52202	75	108.819133333333	208	24.07	1.79	1	2	61.257724	2	65	3	1	2	1	86	1	0	0	130	129	2	1	16393.26548
183	580	580	52203	64	112	229	20.21	0.77	1	1	98.73787948	1	75	2	1	1	2	85	1	1	0	64	63	2	1	2633.0241325
184	585	585	52208	77	113.6082	228	22.86	0.26	1	2	51.39823109	2	40	3	3	3	2	80	1	0	0	123	122	2	1	4914.26435
185	592	592	52215	79	112.453166666667	227	24.81	1.05	1	2	79.28180816	2	63	1	1	3	2	88	1	0	0	111	110	2	1	1410.659027
186	593	593	52216	102	109.0797	227	30.16	3.09	1	2	86.67634986	2	64	3	1	3	1	77	1	1	1	90	89	2	1	15212.9217425
187	594	594	52217	54	110	188	35.5	0.72	1	1	101.5947291	2	48	2	1	3	2	86	1	0	0	118	117	2	2	17883.8491775
188	598	598	52221	62	106	212	22.01	3.78	1	2	9.459768952	1	65	3	1	3	1	85	1	1	1	111	110	2	1	13820.302215
189	603	603	52226	39	155.126066666667	159	26.27	1.69	2	2	81.14911692	1	63	3	1	2	1	82	1	0	0	129	128	2	1	14425.2882325
190	609	609	52232	84	70	197	29.05	2.32	1	2	127.2008847	1	36	1	2	1	3	86	1	0	0	125	125	2	1	5556.2151
191	611	611	52234	55.7694	143.0914	184.1643	27.55	1.32	1	1	75.0702287897776	2	80	2	2	1	2	78	1	0	0	121	120	2	2	3131.6720425
192	612	612	52235	39	183	208	45.27	0.92	2	2	105.2962557	2	21	4	3	1	2	87	1	0	0	116	115	2	1	7405.5060575
193	620	620	52243	52	148	168	26.26	3.14	1	2	59.13984418	1	76	3	1	1	1	87	1	0	0	116	115	2	2	10120.5183525
194	622	622	52245	24	412.403433333333	187	30.6	2.39	1	1	102.1015725	2	43	1	1	3	1	76	1	0	0	119	119	2	1	3874.212995
195	624	624	52247	35	216.533466666667	234	33.91	1.29	1	2	117.8832005	1	45	3	1	3	1	80	1	0	0	121	121	2	1	13953.550865
196	625	625	52248	41	149.963466666667	152	38.557583	1	1	1	42.19166088	1	60	3	2	1	2	80	1	1	0	39	38	2	2	6020.2677475
197	626	626	52249	47	173	224	34.73	1.21	2	2	103.1591215	1	43	2	3	3	2	82	1	0	0	128	128	2	1	6465.347145
198	627	627	52250	33	155.3273	168	24.62	1.62	2	1	75.47153564	1	76	3	1	2	2	77	1	0	0	117	116	2	1	11218.8456725
199	628	628	52251	100	91.2769666666667	195	20.08	1.47	1	2	96.64626636	1	43	3	3	3	1	79	1	0	0	124	124	2	1	20665.6066475
200	632	632	52255	83	114.4211	205	24.75	4.26	1	1	76.66184821	2	80	3	2	1	1	87	1	1	1	13	12	2	1	10995.0642275
201	643	643	52266	38	307.1832	289	27.045034	2.35	2	1	93.46330948	1	54	3	1	1	2	75	1	0	0	134	133	2	1	6919.4566625
202	644	644	52267	32	61	95	28.1	2.25	1	1	82.07221109	1	80	3	1	3	1	86	1	1	1	102	101	2	1	3137.6421725
203	648	648	52271	67	146	189	23.57	1.03	1	1	84.18552948	2	80	1	2	1	1	85	1	0	0	111	111	2	2	2570.94633
204	649	649	52272	37	228.836633333333	222	27.83	3.29	2	2	79.07955649	1	46	3	2	2	1	86	1	0	0	130	129	2	1	4891.6366575
205	653	653	52276	83	94.726396969697	217	20.23	2.44	1	2	100.7563061	2	50	2	1	3	1	77	1	0	0	125	125	2	1	24057.1371225
206	659	659	52282	45	165.4215	225	27.63	0.63	1	2	71.14900198	1	54	3	1	2	1	76	1	0	0	119	117	2	1	25817.0575
207	660	660	52283	47	173.2613	250	27.64	6.24	1	2	115.7332258	1	67	1	1	1	1	88	1	0	0	113	112	2	1	1726.5800615
208	661	661	52284	57	137.613733333333	221	27.48	1.4	2	2	72.30991822	2	80	3	2	3	2	77	1	1	0	22	21	2	2	9283.9052925
209	666	666	52289	39	160.9841	198	26.46	2.14	1	2	87.41573413	1	80	3	1	2	1	83	1	0	0	111	110	2	1	6911.7536325
210	670	670	52293	133	85.5467666666667	213	22.37	1.96	1	2	103.8952484	2	56	3	1	3	2	80	1	0	0	123	122	2	1	25914.68545
211	673	673	52296	56	77	171	24.01	6.24	2	1	10.19852299	1	73	2	1	1	1	86	1	1	0	77	76	2	1	2635.432255
212	681	681	52304	45	129.5504	192	29.55	3.92	2	1	59.06789876	1	80	4	2	3	1	84	1	1	0	125	124	2	1	2668.1017775
213	682	682	52305	35	184.845166666667	212	51.26	0.69	1	2	83.5746137	1	39	4	1	2	2	83	1	0	0	115	115	2	1	8321.7576375
214	685	685	52308	44	137.9791	138	39.98	1.11	2	1	83.20132833	2	67	3	1	2	2	78	1	0	0	122	121	2	2	17832.973935
215	687	687	52310	68	106	205	25.06	1.7	1	2	70.48245842	2	69	3	2	3	2	85	1	0	0	107	105	2	1	15786.7421325
216	692	692	52315	33	116	154	81.25	1.22	1	1	34.47969672	2	52	4	1	2	2	80	1	1	1	14	13	2	2	6966.36066
217	693	693	52316	55	118.9374	177	21.3	0.75	2	2	40.98269139	2	75	3	2	1	1	83	1	1	0	126	125	2	1	6401.592115
218	697	697	52320	53	150.239283333333	193	28.06	2.61	2	2	73.14707555	2	39	3	2	2	1	82	1	1	0	51	50	2	1	4834.370915
219	698	698	52321	61	73	186	24.93	1.69	2	1	61.65385824	2	80	3	2	3	1	76	1	1	0	78	77	2	1	8556.3132775
220	699	699	52322	46	144.502066666667	188	29.31	3.04	2	2	83.90998801	1	60	2	1	1	2	82	1	0	0	127	125	2	1	2257.2679155
221	703	703	52326	53	135.9603	217	32.73	0.62	1	2	74.47137376	1	28	3	1	3	2	79	1	0	0	118	117	2	1	27012.919275
222	711	711	52334	23	906.3848	380	27.48	0.84	2	1	124.123005	2	56	2	1	1	1	82	1	0	0	129	128	2	2	23149.6364875
223	712	712	52335	43	41	92	42.37	0.36	1	1	109.7604956	2	20	3	3	2	2	83	1	0	0	115	114	2	1	6610.327945
224	714	714	52337	39	158.5698	170	34.49	1.11	2	1	85.95344636	1	72	3	2	1	1	83	1	1	0	91	90	2	2	3177.266425
225	717	717	52340	79	99.0645666666666	223	22.01	1.95	2	1	97.42719286	2	59	3	2	3	1	79	1	0	0	124	123	2	1	19014.14779
226	720	720	52343	62	165	188	25.76	4.11	1	2	39.4288443	2	80	3	2	2	2	76	1	0	0	131	129	2	1	9075.0134125
227	725	725	52348	43	115	130	35.43	1.13	2	1	56.92392189	1	57	4	1	3	1	87	1	0	0	116	115	2	1	5959.27811
228	726	726	52349	58	98	239	24.85	3.91	2	2	91.12085023	1	45	4	2	1	1	78	1	0	0	125	125	2	1	5265.7936975
229	727	727	52350	29	200.4582	205	29.52	3.21	2	2	88.9264024	1	69	3	1	3	2	86	1	0	0	119	119	2	1	14187.6635525
230	728	728	52351	53	151.381133333333	186	37.1	1.26	1	1	42.64511375	2	80	3	2	1	1	82	1	0	0	129	128	2	1	9184.153465
231	732	732	52355	45	136	171	25.76	0.49	1	2	71.43717829	1	36	3	1	3	1	79	1	0	0	124	123	2	1	14680.45179
232	743	743	52366	33	243.1222	217	34.44	0.98	2	1	97.82956813	1	49	3	2	3	2	80	1	0	0	123	122	2	2	24407.718045
233	746	746	52369	43	156	220	28.81	2.42	2	1	80.19948853	2	69	3	2	1	2	75	1	0	0	131	131	2	2	16284.6059625
234	752	752	52375	49	136.1508	176	28.08	1.92	2	1	76.56064824	1	67	3	2	2	1	86	1	1	1	53	52	2	1	4674.161315
235	754	754	52377	43	484	273	33.94	1.57	2	1	84.29116004	2	54	3	2	3	2	87	1	0	0	115	114	2	1	5578.2112675
236	759	759	52382	50	173.218166666667	253	39.56	1.16	2	2	115.6435907	1	28	1	1	2	1	75	1	0	0	121	120	2	1	5789.3422975
237	768	768	52391	47	156.5638	215	34.4	1.41	1	1	34.13588872	2	75	4	2	2	2	84	1	0	0	118	117	2	1	3777.6146325
238	769	769	52392	62	88	254	26.33	1.59	1	1	154.7599022	2	47	2	1	1	3	86	1	0	0	125	125	2	2	3550.188055
239	774	774	52397	61	118.1956	175	30.38	2.6	2	2	111.4830961	1	55	1	2	1	2	88	1	0	0	113	112	2	1	2647.310025
240	775	775	52398	46	190.4593	251	33.1	1.66	2	1	83.63932336	2	34	3	3	1	2	78	1	0	0	121	120	2	1	5712.7561425
241	776	776	52399	56	145.0733	229	38.33	1.1	2	1	75.52876973	2	80	3	2	1	2	77	1	1	0	65	64	2	1	6622.8021625
242	784	784	52407	45	282	219	41.99	0.79	1	2	93.61222114	1	35	4	1	3	2	87	1	0	0	116	115	2	1	7556.2238025
243	785	785	52408	78	336.130866666667	341	25.9	1.77	2	2	81.80196662	2	54	3	1	1	1	80	1	0	0	122	122	2	1	18376.35843
244	788	788	52411	58	118.991066666667	210	37.19	1.66	1	1	91.60032362	1	56	3	1	3	1	82	1	0	0	129	128	2	1	22631.7219575
245	790	790	52413	40	133.0689	155	28.67	1.69	2	1	108.1663742	1	80	3	1	1	2	81	1	1	0	46	46	2	1	3050.65259
246	794	794	52417	65	100.8933	158	33.93	1.35	1	1	88.64014507	2	73	4	2	1	2	75	1	0	0	133	132	2	2	4707.9986075
247	799	799	52422	44	329	179	30.96	0.9	1	1	41.99119309	1	70	1	2	1	3	86	1	1	0	44	44	2	2	2082.11278425
248	800	800	52423	70	116.3698	202	27.92	1.34	1	1	80.25944968	2	80	1	2	1	1	82	1	1	0	70	68	2	1	2903.89161
249	804	804	52427	79	89.9225999999999	163	24.55	0.69	2	2	78.65485161	2	33	4	3	2	1	84	1	0	0	130	130	2	1	6491.50635
250	810	810	52433	43	163.133733333333	230	22.95	2.87	2	2	107.986538	1	45	3	1	2	1	77	1	0	0	125	124	2	1	20750.5242575
251	811	811	52434	55	116.288833333333	162	29.37	2.75	2	2	64.38743987	1	80	3	2	1	2	77	1	1	1	99	98	2	1	5535.9439125
252	816	816	52439	44	168	170	24.75	2.42	2	2	98.05743881	1	59	3	1	3	2	76	1	0	0	132	131	2	1	6005.0546175
253	821	821	52444	77	83.4268666666667	163	23.68	1.8	2	1	102.7651442	1	71	4	1	2	2	84	1	0	0	118	118	2	2	3068.09618
254	823	823	52446	66	154	304	35.06	0.95	2	1	68.54289357	2	65	3	1	3	1	82	1	0	0	129	128	2	2	17008.6637425
255	830	830	52453	57	152	137	26.52	0.97	2	2	77.82707287	2	80	3	2	3	1	84	1	1	0	125	124	2	1	7366.54773
256	834	834	52457	32	215	170	34.08	0.74	1	2	100.1958583	1	36	3	1	3	2	82	1	0	0	111	111	2	1	5418.2007875
257	835	835	52458	75	60	240	33.29	6.02	1	2	109.7487352	1	64	4	1	2	2	83	1	0	0	115	114	2	1	3268.222455
258	839	839	52462	37	182.723066666667	154	26.28	1.48	1	2	63.63974589	1	58	3	1	3	2	81	1	0	0	127	126	2	1	25300.2369
259	843	843	52466	58	85	125	31.95	1.87	2	2	90.19694204	2	67	3	1	2	1	76	1	0	0	121	119	2	2	5199.1939725
260	850	850	52473	36	238.735522222222	238	36.03	1.35	1	1	100.1808404	2	67	3	2	2	1	82	1	0	0	129	128	2	1	5425.703385
261	854	854	52477	47	159	190	25.91	0.7	1	1	138.7308631	2	36	1	1	1	2	86	1	0	0	116	116	2	1	5115.882555
262	861	861	52484	54	130.8628	226	24.09	1.49	2	2	90.22123388	2	31	3	1	1	2	81	1	0	0	128	128	2	1	17982.340285
263	867	867	52490	42	121.8762	152	38.88	2.5	2	2	72.26743177	1	68	4	1	3	2	84	1	0	0	118	118	2	2	2346.94735625
264	869	869	52492	67	96.3239333333334	186	23.16	2.8	1	2	78.21873455	1	80	3	1	3	2	77	1	1	0	66	65	2	1	5876.587315
265	871	871	52494	64	85	158	20.95	4.1	2	1	38.02602205	2	78	3	1	3	2	85	1	0	0	109	109	2	2	9521.7769725
266	874	874	52497	54	102	211	25.92	1.19	2	1	116.0484238	2	78	3	2	3	1	79	1	1	0	65	65	2	1	5425.4352725
267	878	878	52501	54	125.247366666667	226	24.79	1.08	2	2	88.88262537	1	38	3	1	2	1	80	1	0	0	121	119	2	1	11792.92411
268	880	880	52503	52	108.365766666667	193	29.03	1.17	1	1	107.7168162	2	75	4	2	3	2	84	1	0	0	119	118	2	1	3634.972665
269	886	886	52509	74	116.085433333333	239	28.04	2.12	2	2	75.72965828	1	54	3	1	3	1	77	1	0	0	113	111	2	1	22843.2350575
270	894	894	52517	97	111.4093	179	26.08	2.36	2	2	88.88888692	1	54	4	3	1	1	84	1	1	1	2	1	2	1	3526.6967125
271	902	902	52525	56	95.8693333333334	183	18.34	3.76	2	2	64.58272637	1	65	4	2	2	1	79	1	0	0	124	124	2	1	2764.429705
272	914	914	52537	45	193.246	222	41.24	0.71	1	1	88.98024356	2	52	3	1	2	2	75	1	0	0	132	131	2	1	26637.327425
273	915	915	52538	51	132.470866666667	205	30.92	0.52	2	2	95.97949293	1	37	3	1	3	2	79	1	0	0	119	118	2	1	15983.70082
274	916	916	52539	37	264.565390038314	241	36.19	1.33	2	1	48.87184483	2	59	3	1	1	2	75	1	0	0	133	132	2	1	7324.87743
275	920	920	52543	60	102	202	28.67	1.24	1	2	58.95345916	2	59	3	1	3	1	77	1	0	0	115	114	2	2	24057.1371225
276	922	922	52545	41	133	220	33.23	1.9	2	2	98.39830588	1	58	3	1	2	2	80	1	0	0	123	122	2	1	26687.205625
277	926	926	52549	43	93	206	24.6	1.33	1	1	92.5863641	2	64	1	1	1	1	75	1	0	0	118	117	2	1	2195.21219425
278	930	930	52553	57	123.710933333333	211	44.16	1.26	1	1	43.20749696	2	75	4	2	1	2	78	1	0	0	120	118	2	2	4116.947095
279	934	934	52557	76	81	226	24.47	3.6	1	2	83.35330988	1	62	3	1	3	1	82	1	0	0	129	127	2	1	14425.2882325
280	937	937	52560	31	179.783166666667	189	32.4	1.29	1	2	54.86121899	2	52	4	1	1	2	83	1	0	0	114	113	2	1	7790.8999075
281	938	938	52561	57	119.159766666667	159	27.08	1.23	2	1	55.89688837	1	65	1	1	1	2	86	1	1	0	98	98	2	2	1665.02964675
282	939	939	52562	37	430	232	27.43	1.04	2	2	66.52400572	1	30	2	1	2	1	82	1	0	0	129	129	2	1	7516.88464
283	940	940	52563	60	198	204	20.48	0.9	2	2	72.91916953	2	35	3	3	2	1	85	1	0	0	128	128	2	1	4318.9613825
284	942	942	52565	37	120	248	31.05	1.64	1	1	113.2050763	1	51	2	1	3	1	75	1	0	0	120	119	2	2	3676.1408275
285	943	943	52566	74	83	171	39.55	1.65	2	2	66.64474026	2	70	4	2	3	2	83	1	1	0	108	107	2	1	4861.2222975
286	948	948	52571	60	115.2897	170	33.44	0.67	1	1	84.86912093	2	71	3	2	3	1	76	1	0	0	122	121	2	2	4954.8071375
287	952	952	52575	37	166.872933333333	158	42.85	0.57	1	1	136.3482092	1	49	2	1	3	2	82	1	0	0	128	128	2	2	6260.2190175
288	953	953	52576	28	63	105	27.74	2.44	2	1	94.17269675	1	72	1	1	1	2	85	1	0	0	109	108	2	2	2947.6408625
289	956	956	52579	63	94	159	45.9	1.11	2	1	36.5949511	2	69	1	1	3	1	75	1	0	0	120	119	2	2	2141.907475
290	958	958	52581	39	228	230	31.26	1.5	1	2	91.79819248	1	59	2	1	3	2	77	1	0	0	118	117	2	1	3654.47956
291	960	960	52583	52	124.500133333333	201	25.33	1.41	1	2	71.56701022	2	64	3	1	3	2	76	1	0	0	130	128	2	1	16284.6059625
292	963	963	52586	63	113.177533333333	212	28.18	2.19	1	2	113.4965686	2	64	3	1	3	1	77	1	0	0	114	113	2	1	15508.13423
293	964	964	52587	81	79	233	27.21	2.08	2	1	44.36604789	2	72	4	3	2	2	81	1	1	0	78	77	2	1	4031.0506675
294	966	966	52589	65	134.3405	193	39.9	1	2	2	83.66770835	2	52	1	2	1	1	82	1	0	0	129	128	2	1	2592.8071975
295	969	969	52592	44	169	192	33.94	3.38	2	1	88.88888692	1	54	1	1	1	2	77	1	0	0	117	116	2	1	3676.1408275
296	972	972	52595	68	98.3788	200	21.77	2.07	2	2	90.43786427	2	48	3	2	1	2	79	1	0	0	118	117	2	1	4808.7184325
297	974	974	52597	39	404	221	38.22	1.03	1	1	130.0226757	2	69	1	2	1	1	88	1	0	0	113	112	2	2	1214.1843625
298	979	979	52602	43	82	206	29.51	1.14	1	1	71.56701022	2	64	4	2	1	2	82	1	0	0	127	127	2	1	4212.62194
299	982	982	52605	65	143.5913	201	35.8	3.44	1	1	119.8322191	2	60	1	1	1	1	88	1	0	0	113	112	2	2	1410.659027
300	984	984	52607	38	130	196	31.62	3.26	1	1	85.36687313	1	52	1	1	1	2	88	1	0	0	112	111	2	1	2561.8293275
301	985	985	52608	55	70	160	30.23	1.63	1	1	93.80734845	2	60	2	3	3	2	82	1	1	0	79	78	2	2	2016.528854
302	994	994	52617	48	119.813966666667	189	27.8	1.58	2	1	57.49458809	1	70	4	2	2	2	83	1	0	0	115	114	2	1	3887.208795
303	996	996	52619	58	39	232	32.57	1.19	2	2	71.81493494	1	78	3	1	3	2	81	1	1	1	30	29	2	1	2562.366195
304	998	998	52621	23	374	190	32.75	0.36	1	2	113.6386185	1	35	2	1	2	2	85	1	0	0	109	109	2	1	7261.0880225
305	1001	1001	52624	28	212.5367	167	36.75	1.2	2	1	47.77209339	2	66	3	2	1	1	80	1	1	1	80	79	2	2	5051.26096
306	1002	1002	52625	68	105	157	29.07	2.57	1	1	150.5523892	2	61	1	1	1	1	88	1	0	0	113	112	2	2	1459.30244175
307	1003	1003	52626	26	199.224	144	31.77	2.68	2	1	64.51088386	2	64	4	1	1	1	83	1	0	0	111	110	2	1	5390.29043
308	1006	1006	52629	37	170.649266666667	168	39.67	1.26	1	1	42.66594291	2	67	3	2	2	2	81	1	0	0	128	127	2	1	4446.97986
309	1007	1007	52630	75	92.3018	193	22.89	3.34	2	1	86.00549867	2	72	4	2	2	1	84	1	1	0	49	49	2	1	3210.6539725
310	1009	1009	52632	37	220	199	33.01	0.66	2	1	92.36233847	1	61	2	1	3	1	88	1	0	0	113	111	2	2	1555.837368
311	1012	1012	52635	67	314	293	33.77	1.08	2	1	77.46426302	2	76	3	1	2	2	80	1	0	0	123	123	2	1	12566.9568375
312	1015	1015	52638	33	175.912966666666	208	31.31	1.23	2	1	74.42882617	1	77	3	1	3	2	77	1	1	0	80	78	2	1	9053.1373725
313	1017	1017	52640	51	104.759166666667	170	20.88	0.92	2	2	92.85916643	1	41	2	1	2	2	78	1	0	0	122	122	2	1	6043.694085
314	1020	1020	52643	48	114.161866666667	151	29.09	0.72	1	2	93.57460102	1	61	3	1	2	2	83	1	0	0	115	114	2	1	17894.450355
315	1022	1022	52645	64	141.5142	183	27.38	0.99	1	1	58.72932384	2	80	1	2	2	2	88	1	0	0	112	111	2	2	1947.7805235
316	1024	1024	52647	52	152	198	29.71	1.01	2	2	93.09563202	1	43	1	1	2	2	86	1	0	0	117	116	2	1	4677.7321325
317	1025	1025	52648	54	62	142	29.86	0.37	1	1	101.1418193	1	39	3	1	3	1	86	1	0	0	129	128	2	2	17013.7661675
318	1027	1027	52650	47	142.178666666667	177	35.05	0.28	1	1	162.0305826	1	36	4	2	2	2	84	1	0	0	119	119	2	1	6523.9423625
319	1029	1029	52652	69	136.429366666667	196	40.46	1	1	1	61.63371761	2	71	1	1	3	1	87	1	0	0	116	115	2	2	3507.6136525
320	1030	1030	52653	72	91.3176666666667	178	21.42	1.21	2	2	86.29583214	1	80	3	2	3	1	77	1	1	1	92	91	2	1	4898.268055
321	1032	1032	52655	30	166.471266666667	153	30.86	2	1	2	79.03744519	1	76	3	1	2	1	83	1	0	0	111	111	2	2	10445.163595
322	1033	1033	52656	35	171	170	31.8	0.88	1	2	60.25099866	2	53	4	1	3	1	78	1	0	0	113	112	2	1	5624.13482
323	1035	1035	52658	45	140.7184	196	29.83	2.59	2	2	100.4458786	1	60	3	2	2	2	81	1	0	0	128	128	2	1	4561.45808
324	1037	1037	52660	38	257	235	28.07	1.46	2	1	77.24946699	2	62	1	2	2	2	88	1	0	0	125	124	2	2	1325.55061725
325	1038	1038	52661	60	119.247166666667	210	35.13	1.02	2	2	63.43549622	1	71	3	1	3	1	77	1	0	0	124	123	2	1	7964.0247375
326	1042	1042	52665	42	139	187	33.7	2.13	2	1	40.0733207	2	77	4	2	1	1	83	1	0	0	111	110	2	1	4945.8365
327	1048	1048	52671	51	144.284766666667	190	27.34	2.34	2	2	114.2871975	1	61	3	1	1	2	75	1	0	0	133	132	2	1	5615.87184
328	1051	1051	52674	76	86	259	24.94	2.91	1	2	67.48051205	2	80	3	2	2	1	84	1	1	1	96	94	2	1	7366.54773
329	1056	1056	52679	41	126.372866666667	127	31.05	2.48	2	1	48.23127282	1	80	4	2	3	1	84	1	1	0	50	49	2	2	2778.218005
330	1064	1064	52687	77	75	170	30.85	5.46	2	1	75.00627001	2	77	4	2	1	1	84	1	1	1	42	42	2	1	3343.162075
331	1065	1065	52688	35	169	222	29.16	1.14	2	1	70.96637153	1	67	1	1	1	1	88	1	1	0	38	36	2	2	1609.4869325
332	1068	1068	52691	50	119.8532	150	27.94	1.62	2	1	57.47319912	1	80	3	1	3	2	81	1	1	0	61	60	2	2	5742.6675
333	1073	1073	52696	29	96	132	32.13	0.51	2	1	104.889790004075	2	28	3	3	2	2	83	1	0	0	114	113	2	1	8038.91325
334	1077	1077	52700	47	77	184	33.66	2.43	2	2	71.71823297	1	67	3	1	2	2	76	1	0	0	113	112	2	1	14842.141665
335	1080	1080	52703	53	100.493633333333	214	23.81	0.86	1	2	90.52361604	2	38	4	1	3	2	77	1	0	0	118	117	2	1	8866.369475
336	1085	1085	52708	31	216.9207	232	34.8	5.8	2	1	71.97936318	1	51	4	3	1	1	78	1	0	0	113	113	2	1	4409.9365375
337	1092	1092	52715	52	186	159	37.77	0.9	1	1	61.81144648	2	70	2	3	1	2	78	1	0	0	123	122	2	2	3131.6720425
338	1093	1093	52716	50	145.393666666667	191	38.42	0.82	1	1	81.25610811	2	30	3	2	1	2	75	1	0	0	133	133	2	1	4754.74956
339	1095	1095	52718	42	116	185	45.77	1.23	1	1	96.6565438	1	52	3	1	3	1	79	1	0	0	124	124	2	1	21665.08213
340	1096	1096	52719	60	129	208	32.42	1.81	2	2	71.62195812	2	73	3	1	3	2	87	1	0	0	116	115	2	1	10079.706675
341	1098	1098	52721	53	107.361233333333	129	33.29	4.05	2	2	99.06721274	1	60	4	3	2	2	83	1	0	0	113	113	2	2	3144.8150325
342	1100	1100	52723	77	139.343866666667	270	30.4	0.95	2	2	87.60875698	1	58	4	2	2	2	83	1	0	0	115	114	2	2	6278.89436
343	1103	1103	52726	37	270.630901149425	269	32.49	1.4	2	1	77.73971931	2	56	1	1	1	2	89	1	0	0	126	125	2	1	2447.5592635
344	1105	1105	52728	46	148.948966666667	204	23.22	1.94	1	1	120.2952266	1	65	1	1	1	2	88	1	0	0	112	111	2	1	1540.72425775
345	1108	1108	52731	82	99.5661380952381	224	22.31	0.89	1	2	111.7404342	2	47	3	1	2	1	76	1	0	0	121	120	2	1	20217.837155
346	1110	1110	52733	35	208.969155555556	150	45.17	0.75	1	1	83.2409187	1	42	3	1	2	2	75	1	0	0	131	130	2	1	6757.1010125
347	1118	1118	52741	48	163.806866666667	208	28.22	1.22	1	1	49.51951518	1	73	3	1	1	1	80	1	0	0	122	121	2	2	7558.296885
348	1122	1122	52745	62	139.3143	237	34.48	1.3	2	2	72.02974815	2	62	1	1	1	2	86	1	0	0	118	118	2	1	1562.4096145
349	1124	1124	52747	76	167	233	51.54	0.48	2	2	139.9548737	2	31	3	1	1	2	75	1	0	0	134	134	2	2	20628.2694675
350	1126	1126	52749	44	117	221	53.47	0.71	2	2	124.7854181	1	34	1	3	2	1	88	1	0	0	113	111	2	1	5927.36821
351	1128	1128	52751	71	61	215	19.05	0.98	1	2	110.2117149	2	67	3	1	3	2	77	1	1	0	40	39	2	1	17193.3999075
352	1131	1131	52754	39	163	208	33.14	0.97	2	2	100.6339	2	36	4	1	2	2	75	1	0	0	131	130	2	1	9900.58487
353	1133	1133	52756	50	78	170	23.95	1.23	1	1	89.73884165	1	80	3	1	3	2	81	1	1	0	65	65	2	1	5395.80124
354	1136	1136	52759	62	66	242	31.93	2.45	2	1	78.29724716	2	67	4	2	3	2	80	1	0	0	123	122	2	2	5200.97175
355	1138	1138	52761	43	28	105	34.16	1.32	1	2	80.29172443	1	53	4	1	3	1	84	1	0	0	130	129	2	1	4281.673805
356	1141	1141	52764	57	153.673966666667	262	28.26	2.88	2	2	78.54090308	1	74	1	1	3	1	81	1	1	1	104	103	2	1	2402.75081175
357	1150	1150	52773	39	196.262766666667	224	38.92	1.02	1	1	83.97865413	2	64	3	1	3	2	76	1	0	0	113	111	2	2	16600.6148875
358	1152	1152	52775	45	161	210	28.93	1.32	2	1	93.76418122	2	51	2	1	2	2	82	1	0	0	127	127	2	1	3723.35429
359	1155	1155	52778	55	134	174	32.86	0.44	2	1	150.1119423	2	34	1	1	1	2	87	1	0	0	116	115	2	1	5014.6578825
360	1157	1157	52780	49	113.102933333333	191	43.5	0.77	1	2	103.9301561	1	25	4	3	3	2	84	1	0	0	118	117	2	1	7513.0723275
361	1161	1161	52784	59	99.2876333333334	175	25.01	1.42	1	1	123.6679752	2	26	2	3	1	2	78	1	0	0	122	121	2	1	6088.4171875
362	1163	1163	52786	46	105.166333333333	147	29.3	1.8	2	1	50.58762655	1	71	4	1	3	1	78	1	0	0	114	113	2	1	2584.9794325
363	1170	1170	52793	28	220.925866666667	194	34.8	2.1	2	1	61.65385824	2	80	3	2	1	2	77	1	1	1	22	22	2	1	9283.9052925
364	1172	1172	52795	54	104	267	22.03	2.46	1	2	98.73535491	1	61	2	1	3	1	86	1	0	0	130	129	2	2	3761.5885
365	1178	1178	52801	50	92.357	135	33.88	1.13	1	1	92.92288029	2	42	4	3	1	1	84	1	0	0	130	129	2	1	4764.5905175
366	1185	1185	52808	40	123	109	26.22	2.16	2	1	84.13457865	1	80	3	2	3	2	77	1	1	0	65	65	2	2	5535.9439125
367	1190	1190	52813	45	169	232	35.03	4.04	2	2	88.87052916	1	65	3	1	3	1	77	1	0	0	112	111	2	1	13696.211295
368	1191	1191	52814	56	159	196	31.92	0.98	1	1	72.03946927	2	76	3	2	3	1	83	1	0	0	111	110	2	2	11380.32074
369	1192	1192	52815	52	102	249	30.39	1.78	1	2	93.02818369	1	67	3	2	3	2	81	1	0	0	128	128	2	1	14526.9395575
370	1204	1204	52827	51	137.724733333333	117	33.89	2.39	2	1	80.25944968	2	80	1	2	1	1	75	1	0	0	121	120	2	2	3215.576215
371	1212	1212	52835	62	135.674133333333	251	25.92	1.02	2	1	72.834504	2	72	1	2	1	1	85	1	0	0	111	110	2	1	2488.48230825
372	1214	1214	52837	54	45	151	19.59	1.12	1	2	69.06418011	2	36	4	3	3	2	86	1	0	0	118	117	2	1	7128.35591
373	1216	1216	52839	80	32	163	21.21	1.93	2	2	99.11258417	1	79	2	1	3	1	82	1	1	1	14	14	2	2	8785.38141
374	1218	1218	52841	38	201	201	31.37	0.81	1	1	58.03830104	2	80	3	2	2	2	80	1	1	1	66	65	2	1	11142.6617375
375	1224	1224	52847	40	143.4171	166	35.24	1.36	1	1	40.10369727	2	80	3	2	3	2	76	1	1	1	64	63	2	2	9449.55169
376	1225	1225	52848	45	149.826433333333	157	32.29	1.08	2	1	63.69087424	1	73	1	1	1	3	86	1	0	0	125	125	2	2	2311.6800105
377	1226	1226	52849	48	121.7831	154	33.21	0.55	1	1	88.29427281	2	50	3	1	3	2	76	1	0	0	130	130	2	1	24561.0627225
378	1229	1229	52852	38	155.757433333333	197	56.43	0.72	1	1	60.99499037	1	46	4	1	3	1	86	1	0	0	129	129	2	2	6006.2191875
379	1230	1230	52853	59	147.4825	249	30.3	0.91	1	1	85.11385213	2	70	1	2	1	1	85	1	0	0	114	114	2	1	2570.94633
380	1233	1233	52856	79	80	249	30.01	3.64	1	2	73.35398923	2	80	3	1	2	2	76	1	0	0	131	130	2	1	9075.0134125
381	1235	1235	52858	70	107.6525	183	31.16	6.46	2	2	72.23469257	2	70	3	2	1	2	79	1	0	0	119	118	2	1	11161.4094625
382	1241	1241	52864	48	132	207	30.41	1.59	2	2	80.5925171	1	55	3	1	3	2	78	1	0	0	121	120	2	2	26267.686975
383	1242	1242	52865	86	97	229	19.49	1.4	2	2	123.2532415	1	68	3	1	3	2	87	1	0	0	114	113	2	1	15485.293355
384	1243	1243	52866	45	129.128	166	21.12	3.92	2	1	122.9094246	1	75	3	2	1	2	75	1	1	0	88	88	2	1	2418.81877725
385	1246	1246	52869	36	204.338966666667	223	39.19	1.02	1	2	138.7717696	1	49	4	2	3	1	84	1	0	0	131	130	2	1	5396.6997
386	1251	1251	52874	29	284.097933333333	256	26.36	2.91	1	2	92.55734333	1	50	1	1	1	1	75	1	0	0	123	123	2	1	3360.5836875
387	1255	1255	52878	64	87	236	26.79	0.65	2	1	59.37773542	2	51	3	2	3	2	86	1	0	0	116	116	2	1	5261.94326
388	1258	1258	52881	64	111.174266666667	213	29.11	2.4	2	2	76.10486528	1	69	1	1	3	2	86	1	0	0	116	116	2	1	1665.02964675
389	1259	1259	52882	26	214.3725	167	28.59	1.97	2	1	80.84231539	1	68	3	2	2	2	80	1	1	0	81	81	2	2	5905.66607
390	1260	1260	52883	55	115	215	24.05	2.82	2	2	72.78727072	1	73	4	1	2	1	84	1	1	0	76	76	2	2	2887.23959
391	1261	1261	52884	48	130.2858	208	31.21	1.45	2	2	93.52640805	2	44	4	3	2	2	83	1	0	0	115	114	2	1	8864.988515
392	1271	1271	52894	54	111.5793	187	52.03	0.63	1	1	72.63181504	2	43	4	1	2	1	86	1	0	0	130	130	2	1	7613.4645525
393	1272	1272	52895	60	198	265	28.61	0.7	2	1	91.13060169	2	50	3	1	2	2	76	1	0	0	130	129	2	1	5912.3030575
394	1279	1279	52902	47	216	176	34.19	1.11	1	1	133.3163786	2	61	1	1	2	3	86	1	0	0	125	123	2	2	1296.05112725
395	1284	1284	52907	51	171	215	52.58	0.45	1	1	101.8552422	2	40	1	1	3	3	86	1	0	0	125	124	2	2	3002.442725
396	1286	1286	52909	38	154.188371428571	202	38.73	3.5	2	2	72.41001209	1	71	3	1	3	3	86	1	1	1	53	51	2	1	6623.5954875
397	1289	1289	52912	46	162.8566	208	29.22	1.43	2	2	85.52229067	2	35	3	1	2	2	75	1	0	0	132	131	2	1	4879.55231
398	1296	1296	52919	47	130.418233333333	184	24.14	0.78	2	1	64.86247472	2	80	3	2	3	1	83	1	0	0	111	110	2	1	11090.5398875
399	1304	1304	52927	61	104.146966666667	183	29.14	0.54	1	2	116.4262815	2	35	2	1	3	1	81	1	0	0	110	108	2	1	5746.9916225
400	1308	1308	52931	44	67	171	34.25	1.27	2	2	57.49458809	1	70	3	1	3	2	76	1	0	0	131	130	2	1	8866.72239
401	1313	1313	52936	63	184	186	37.99	0.69	1	1	122.8554566	2	73	3	2	2	2	76	1	0	0	130	129	2	1	10255.00506
402	1319	1319	52942	49	113	166	31.83	0.88	2	2	89.19033169	1	68	4	1	2	2	79	1	0	0	119	119	2	1	3336.987985
403	1326	1326	52949	54	121	239	37.22	1.8	2	2	107.0285213	1	41	1	1	2	2	87	1	0	0	117	116	2	1	4659.319225
404	1329	1329	52952	59	93	248	36.61	1.51	2	1	94.53748791	1	58	2	1	1	2	82	1	0	0	127	127	2	2	3122.628395
405	1338	1338	52961	47	148.687166666667	212	30.71	1.44	1	1	78.10017591	2	73	3	2	3	2	79	1	0	0	119	119	2	1	11161.4094625
406	1341	1341	52964	93	104.254866666667	217	20.68	2.39	2	2	50.79517062	2	80	3	1	3	2	77	1	0	0	119	119	2	1	9464.556845
407	1348	1348	52971	40	146	200	27	1.57	2	1	43.17733927	1	80	3	2	3	1	81	1	1	0	81	80	2	1	5967.269655
408	1353	1353	52976	30	201.912433333333	169	31.54	1.5	2	2	117.6163303	1	67	1	1	1	2	87	1	0	0	118	118	2	1	1817.31632075
409	1354	1354	52977	68	109.3139	234	23.6	1.25	1	2	91.58743167	2	80	3	2	3	2	85	1	1	1	9	9	2	1	9048.8828075
410	1357	1357	52980	38	168.336771428571	181	30.9	0.91	2	2	90.97917258	1	38	3	1	3	1	76	1	0	0	122	121	2	1	19556.243105
411	1376	1376	52999	41	147.9535	170	34.26	0.48	1	1	80.74526278	2	29	2	1	2	1	83	1	0	0	111	110	2	1	18220.2643825
412	1381	1381	53004	31	238	176	24.98	2.6	2	2	84.52520623	1	46	4	2	3	2	82	1	0	0	127	127	2	2	7385.5734
413	1382	1382	53005	24	357.491667816092	209	31.59	1.62	2	1	96.55555144	1	46	2	1	1	2	82	1	0	0	128	127	2	1	6336.48708
414	1383	1383	53006	37	165.039866666667	192	29.09	1.57	2	1	71.50286709	1	68	2	1	3	2	83	1	0	0	114	114	2	1	2194.0785575
415	1386	1386	53009	84	119	277	22.2	0.88	2	2	73.66659511	2	73	3	1	2	1	76	1	0	0	121	119	2	1	10470.6074575
416	1388	1388	53011	39	122	177	22.35	1.46	1	1	64.38743987	1	80	3	1	3	1	85	1	0	0	110	109	2	1	5146.9059475
417	1402	1402	53025	68	120.1242	234	24.86	4.27	2	2	109.4038606	1	65	2	2	3	1	77	1	1	0	109	108	2	2	1562.67708425
418	1404	1404	53027	43	129.007333333333	134	30.78	0.9	1	1	87.97284619	2	55	3	1	3	1	83	1	0	0	111	110	2	1	28337.305975
419	1405	1405	53028	59	71	167	36.73	1.23	2	2	93.38405835	2	48	1	1	3	1	76	1	0	0	120	118	2	1	4649.7349625
420	1412	1412	53035	36	158.481133333333	161	28.42	3.22	2	2	55.90015478	1	77	3	2	2	2	77	1	0	0	118	117	2	1	2554.27538
421	1417	1417	53040	27	609	299	39.96	0.79	1	2	103.1391776	1	46	3	1	3	2	76	1	0	0	131	130	2	1	5290.4584575
422	1420	1420	53043	28	173.109933333333	126	42.69	2.48	2	2	54.79473142	1	78	3	1	2	2	76	1	1	1	55	55	2	2	8574.6144225
423	1428	1428	53051	58	124.427066666667	229	32.35	1.32	1	1	81.54993032	2	59	3	2	3	2	81	1	0	0	128	128	2	1	26526.151425
424	1431	1431	53054	84	82.7353	141	25.98	1.7	2	2	77.66420966	1	66	4	1	3	1	84	1	0	0	131	130	2	1	2282.87688225
425	1432	1432	53055	44	340	224	39.87	0.72	2	2	114.8831032	1	41	4	1	3	2	87	1	1	0	27	27	2	2	6599.0619775
426	1449	1449	53072	39	173.131366666667	188	38.13	0.79	2	1	125.5931784	2	22	3	1	1	2	75	1	0	0	133	132	2	1	18068.326615
427	1452	1452	53075	51	148	137	37.34	1.27	1	1	25.58750408	2	72	3	2	2	2	79	1	0	0	119	118	2	1	11804.3451825
428	1461	1461	53084	92	92.2501666666666	204	24.06	2.46	1	1	49.74987386	2	80	4	2	1	1	84	1	1	0	77	77	2	1	3343.162075
429	1462	1462	53085	37	190.311933333333	204	40.68	0.57	1	2	89.22267879	2	44	3	1	3	1	86	1	0	0	130	129	2	1	18453.227015
430	1466	1466	53089	36	259	157	18.86	3.72	1	2	118.3348941	1	25	4	3	1	2	82	1	0	0	127	127	2	1	8816.8207275
431	1470	1470	53093	60	89	161	44.96	0.62	1	1	61.64759473	2	63	3	2	2	2	75	1	0	0	133	132	2	2	6644.8881625
432	1472	1472	53095	62	185	233	33.52	1.86	2	2	116.0305274	2	52	3	3	1	1	77	1	0	0	125	125	2	1	5624.62689
433	1477	1477	53100	67	141	288	23.94	1.96	1	1	59.3676223	2	57	3	1	3	1	76	1	0	0	120	119	2	1	23157.22716
434	1478	1478	53101	64	64	220	28.5589666666667	2.66	2	1	60.4877237	1	78	4	2	1	1	84	1	1	0	16	15	2	2	2887.23959
435	1479	1479	53102	41	142	202	35.71	1.36	1	2	70.09472385	1	75	3	1	1	1	87	1	1	1	38	37	2	2	10120.5183525
436	1481	1481	53104	45	93	156	37.06	0.97	2	2	92.28248557	2	47	3	1	2	1	83	1	0	0	111	111	2	1	22156.6166975
437	1483	1483	53106	50	124.713333333333	213	28.5	0.81	2	2	111.5723309	2	33	3	1	3	2	79	1	0	0	119	119	2	1	15531.34737
438	1487	1487	53110	72	105.529333333333	213	23.34	1.01	1	2	54.80952835	2	55	2	2	3	1	85	1	0	0	111	111	2	1	5125.6957
439	1493	1493	53116	44	108.166633333333	137	28.67	1.63	2	1	83.08301176	1	63	4	1	3	1	84	1	0	0	131	130	2	2	2247.6234765
440	1498	1498	53121	46	86	148	25.96	1.58	1	1	62.38063407	1	64	4	1	3	2	78	1	0	0	123	122	2	2	2876.457205
441	1501	1501	53124	37	205.293452380952	201	52.65	0.42	2	2	80.60279619	1	52	3	1	3	2	76	1	0	0	130	130	2	2	22922.832935
442	1504	1504	53127	39	120	178	32.65	1.52	1	2	80.90135865	1	39	1	1	3	1	75	1	0	0	123	122	2	1	11200.841365
443	1507	1507	53130	54	109	169	28.38	0.74	1	2	103.1591215	1	43	3	2	3	1	77	1	0	0	125	123	2	1	20375.8249075
444	1508	1508	53131	93	44	180	19.9	2.8	2	2	77.57633014	1	39	4	1	1	2	84	1	0	0	119	118	2	1	6670.65147
445	1509	1509	53132	70	96	194	24.22	1.6	2	1	41.9428905	2	59	4	1	1	1	89	1	0	0	117	115	2	1	3959.2222175
446	1516	1516	53139	66	75	185	38.37	1.36	2	2	64.30816471	2	65	4	1	3	2	83	1	0	0	114	113	2	1	5009.50751
447	1519	1519	53142	44	148.375666666667	156	30.34	0.96	1	1	31.15893972	2	80	1	1	2	1	85	1	1	1	55	54	2	2	2695.7662025
448	1520	1520	53143	49	137.075133333333	248	26.04	1.54	2	2	78.52943839	1	53	3	1	2	2	81	1	0	0	128	127	2	1	25471.010975
449	1531	1531	53154	96	99	212	22.57	1.53	2	1	122.4241744	1	55	3	3	3	2	77	1	0	0	118	117	2	2	5876.9994025
450	1536	1536	53159	43	55	147	18.73	0.39	1	2	73.86406101	1	32	4	3	3	2	81	1	0	0	127	127	2	1	8014.6266375
451	1537	1537	53160	61	73	189	27.56	1.05	2	1	82.67445168	2	36	3	3	2	2	80	1	0	0	123	122	2	1	5315.4526025
452	1545	1545	53168	60.039	114.22545	194.148366666667	29.67	0.98	2	1	69.0164065971423	2	80	3	2	3	1	86	1	1	0	51	50	2	1	6579.99531
453	1546	1546	53169	47	63	139	24.04	1.55	2	1	50.70370896	1	73	3	1	3	1	76	1	1	0	44	42	2	1	8084.5155725
454	1548	1548	53171	71	51	204	29.85	1.83	1	1	134.7128927	2	65	4	1	3	2	78	1	0	0	122	120	2	2	4680.3125
455	1553	1553	53176	59	111.090633333333	198	23.98	2.23	1	1	62.9401824	2	68	3	1	2	2	77	1	0	0	118	118	2	1	5800.567395
456	1554	1554	53177	71	104.7225	216	36.38	0.79	1	2	77.09324915	1	55	4	1	3	2	83	1	0	0	114	113	2	2	6278.89436
457	1555	1555	53178	48	103	149	29.51	4.89	2	1	28.64907322	1	80	3	2	2	2	89	1	1	0	43	42	2	2	4616.819185
458	1559	1559	53182	49	123	184	26.31	1.1	2	1	81.4131234	1	62	2	1	3	2	86	1	0	0	117	117	2	1	13917.5875125
459	1561	1561	53184	72	76.2128666666667	175	27.12	2.4	2	2	69.23795196	2	66	4	1	3	2	88	1	0	0	113	113	2	1	4123.7273875
460	1563	1563	53186	38	103	153	25.47	3.04	2	1	80.10224239	1	80	3	2	1	2	81	1	1	1	43	42	2	2	5742.6675
461	1565	1565	53188	75	98	200	36.88	2.53	2	1	84.86912093	2	71	1	2	1	1	81	1	0	0	109	108	2	1	2991.8036925
462	1566	1566	53189	46	128.413333333333	131	32.24	0.93	2	1	60.69919883	2	68	2	1	1	2	83	1	0	0	115	115	2	1	2008.8583065
463	1568	1568	53191	41	261	202	28.23	1.44	1	2	61.69365377	1	59	3	1	3	1	77	1	0	0	125	123	2	1	22843.2350575
464	1570	1570	53193	62	128.361766666667	126	29.29	0.72	1	1	70.85053169	2	77	2	2	1	1	78	1	1	1	125	124	2	1	2321.023877
465	1572	1572	53195	58	111.261233333333	209	31.16	1.34	2	2	79.15003213	1	80	3	1	2	2	76	1	1	1	39	38	2	1	5565.9677175
466	1575	1575	53198	38	109	168	41.4	1.68	1	1	79.74858812	2	53	4	2	3	2	84	1	0	0	118	118	2	2	5937.1863325
467	1579	1579	53202	49	100	223	32.61	2.03	1	2	112.7214601	1	34	1	1	1	1	75	1	0	0	119	119	2	1	10350.888925
468	1583	1583	53206	33	171.1208	134	31.04	2.05	2	1	32.65222697	2	68	3	1	2	1	77	1	1	0	106	105	2	1	16284.6059625
469	1584	1584	53207	43	150	131	25.1	2.4	1	1	53.01351659	2	80	2	1	3	2	85	1	1	0	56	55	2	2	9224.9611575
470	1594	1594	53217	43	150.2169	192	28.72	2.31	1	1	88.03599689	2	47	1	2	2	1	75	1	0	0	119	118	2	1	6613.7832225
471	1596	1596	53219	48	98	230	24.18	4.28	2	2	59.06789876	1	80	3	1	3	2	81	1	1	0	96	95	2	2	5553.4793375
472	1599	1599	53222	55	143	160	36.82	0.75	1	2	70.83363108	2	63	2	1	3	1	77	1	0	0	125	124	2	2	1881.445482
473	1603	1603	53226	52	105.184133333333	188	23.23	1.94	2	1	62.65274884	1	72	3	1	3	2	80	1	1	0	89	89	2	1	10040.998995
474	1604	1604	53227	24	337.7437	121	30.43	2.36	2	1	89.92628563	1	51	1	2	1	1	89	1	0	0	117	116	2	1	2326.01403725
475	1605	1605	53228	26	297	201	28.8	1.71	1	2	102.4693132	1	39	1	1	1	1	79	1	0	0	124	123	2	1	5947.7872125
476	1613	1613	53236	56	111.793233333333	222	27.71	3.36	2	2	71.82002019	1	60	4	1	3	2	75	1	0	0	132	131	2	1	3165.2094525
477	1614	1614	53237	28	214.048295238095	146	39.21	2.4	2	1	58.92090532	1	74	3	1	3	2	76	1	0	0	131	130	2	1	8411.38826
478	1616	1616	53239	56	154	240	29.85	1.42	1	2	79.71483174	2	66	3	1	3	1	87	1	0	0	116	115	2	1	19973.73352
479	1619	1619	53242	44	132.396466666667	149	27.92	5.3	2	2	100.1041431	1	57	3	1	2	1	83	1	0	0	111	110	2	2	19401.14821
480	1620	1620	53243	32	343	249	36.85	1.19	2	1	103.8888769	2	43	3	2	3	2	81	1	0	0	128	127	2	1	5030.218115
481	1628	1628	53251	43	136.644433333333	132	27.78	3.43	2	1	76.304447	1	72	2	2	3	1	84	1	1	0	22	22	2	2	2283.73329925
482	1630	1630	53253	66	130	168	24.86	1.39	2	2	89.39847216	2	70	3	1	2	2	76	1	0	0	131	130	2	1	9728.3782425
483	1631	1631	53254	37	281.2667	216	39.07	0.94	2	2	191.1893743	1	29	1	1	1	1	85	1	0	0	117	117	2	2	5296.35136
484	1637	1637	53260	61	41	132	25.65	0.5	1	1	96.45909807	1	24	3	1	3	2	79	1	0	0	119	119	2	2	27012.919275
485	1638	1638	53261	47	143.198766666667	213	27.9	2.78	1	1	78.21873455	1	80	3	2	3	2	76	1	1	1	79	77	2	1	5867.270545
486	1639	1639	53262	39	140.0423	149	21.91	5.42	1	1	98.85982375	1	80	2	1	3	1	85	1	1	0	23	23	2	2	2773.347195
487	1642	1642	53265	55	86.7800666666666	128	31.78	0.8	2	2	102.9213547	2	38	4	1	1	2	84	1	0	0	118	117	2	1	6839.8522525
488	1645	1645	53268	71	102	181	48.2	1.89	1	1	61.63371761	2	71	3	1	1	1	87	1	0	0	116	115	2	1	11705.1106775
489	1646	1646	53269	36	260	233	39.3	1.71	2	1	59.5798567	1	67	2	1	2	2	82	1	0	0	127	127	2	1	2100.477795
490	1649	1649	53272	38	137	249	32.85	2.91	1	1	88.42585463	2	58	1	3	1	1	75	1	1	0	102	101	2	2	4502.229375
491	1651	1651	53274	49	133	218	40.81	2.69	1	1	122.293766	2	21	1	1	1	2	85	1	0	0	109	108	2	1	5349.4454725
492	1653	1653	53276	47	199	219	37.57	2.25	2	1	106.336293	2	60	3	1	2	1	76	1	1	0	21	19	2	2	15651.774285
493	1659	1659	53282	39	81	198	40.12	3.38	2	2	62.18460903	1	65	4	2	1	1	84	1	0	0	131	131	2	1	2247.6234765
494	1664	1664	53287	127	65	231	21.29	0.75	1	2	71.37764081	2	44	4	1	3	2	86	1	0	0	116	115	2	1	7179.4802075
495	1665	1665	53288	64	143	141	30.19	0.88	1	1	91.82159836	2	79	3	2	2	2	76	1	0	0	131	131	2	2	5218.8153925
496	1666	1666	53289	30	154.883133333333	142	30.79	1.21	2	1	90.73492734	1	71	3	1	3	2	83	1	1	0	90	90	2	2	10465.69063
497	1671	1671	53294	44	158	176	25.21	0.86	1	1	69.54913716	1	74	2	1	1	2	85	1	0	0	109	109	2	2	2633.0241325
498	1678	1678	53301	45	119.112933333333	161	23.54	1.36	2	1	46.81835231	1	74	4	1	1	2	83	1	1	0	22	21	2	2	4039.7489
499	1679	1679	53302	36	305	151	37.36	1.25	1	2	93.35604222	1	51	3	2	3	2	76	1	0	0	130	129	2	1	25293.231225
500	1683	1683	53306	37	182.485866666667	174	33.28	1.24	1	1	103.0935285	2	41	1	1	1	1	75	1	0	0	120	119	2	1	5321.2266425
501	1685	1685	53308	82	118.226733333333	227	28.07	0.89	1	1	68.39748642	2	80	3	2	1	1	84	1	0	0	131	130	2	1	7366.54773
502	1693	1693	53316	40	197	173	41.75	1.79	2	1	50.6275577	2	52	3	1	1	1	83	1	0	0	111	110	2	1	6625.342505
503	1694	1694	53317	46	123.129633333333	182	23.3	0.89	1	1	82.16458229	2	77	3	1	3	1	80	1	0	0	121	120	2	1	8741.7164325
504	1695	1695	53318	41	173.860133333333	170	47.11	0.69	2	1	89.56453474	2	26	3	1	2	2	82	1	0	0	114	114	2	2	22976.39365
505	1702	1702	53325	29	268.151201149425	229	36.26	0.64	2	1	73.82715925	1	37	3	1	1	1	83	1	0	0	112	111	2	1	5317.17335
506	1705	1705	53328	44	68	186	23.35	2.62	2	2	83.07779145	1	53	4	2	1	2	75	1	0	0	132	131	2	1	6751.0812
507	1707	1707	53330	42.1904333333333	126.6919	156.7502	36.15	2.28	2	1	69.3768685378201	1	80	3	1	3	2	81	1	1	0	90	90	2	2	3154.577955
508	1715	1715	53338	41	90	210	31.88	3.05	2	1	74.07837994	2	54	4	3	2	1	84	1	0	0	131	130	2	1	5291.6910175
509	1719	1719	53342	53	158	203	36.99	0.47	1	1	95.40435457	1	52	3	1	3	1	80	1	0	0	122	122	2	2	17150.6501575
510	1729	1729	53352	41	99	204	26.41	1.14	2	1	77.65659132	1	56	3	2	3	2	80	1	1	0	39	38	2	1	6075.08007
511	1734	1734	53357	61	111.4568	210	27.04	1.34	2	1	85.27122962	2	55	3	1	2	2	83	1	0	0	115	113	2	1	22165.26041
512	1738	1738	53361	74	92	198	25.09	0.84	1	1	90.41734593	2	61	1	1	1	1	88	1	0	0	113	112	2	1	1410.659027
513	1739	1739	53362	39	131.801371428571	151	33.3	1.67	2	2	85.20241606	1	80	3	1	3	1	86	1	0	0	130	130	2	1	5711.837205
514	1748	1748	53371	84	94.9776666666667	150	18.41	4.84	2	2	108.4063568	1	68	3	2	1	2	76	1	0	0	131	130	2	1	15032.4255325
515	1749	1749	53372	43	106	179	44.92	1.16	2	1	51.35810231	1	61	4	1	3	2	79	1	0	0	118	118	2	2	3261.1473475
516	1750	1750	53373	42	160.235533333333	232	22.51	1	1	1	71.84855641	2	77	3	1	2	2	81	1	0	0	128	127	2	1	9521.7769725
517	1754	1754	53377	107	93.1481333333333	220	25.13	1.53	2	1	88.44522723	2	68	3	1	3	1	76	1	1	0	114	113	2	1	15651.774285
518	1756	1756	53379	49	105.571233333333	137	25.18	1.81	1	1	89.73884165	1	80	3	2	3	3	86	1	0	0	125	124	2	1	4128.88981
519	1758	1758	53381	50	86	234	23.32	1.43	1	1	105.1632843	1	59	3	3	3	1	79	1	0	0	124	124	2	1	5364.5924075
520	1759	1759	53382	50	91	204	28.5	2.62	2	2	80.86114117	1	72	3	1	3	2	81	1	1	0	91	90	2	1	7558.296885
521	1762	1762	53385	45	122	266	31.44	3.2	2	2	74.42882617	1	77	3	1	2	2	83	1	0	0	115	115	2	1	10266.4659825
522	1766	1766	53389	54	57	239	29.03	1.15	2	1	122.4059414	1	47	3	1	2	1	77	1	0	0	124	123	2	1	6757.1010125
523	1773	1773	53396	44	251.6548	299	26.56	0.8	2	2	86.67998904	1	43	3	1	2	2	75	1	0	0	132	131	2	1	26662.82565
524	1774	1774	53397	58	89.9255666666667	214	24.1	1.19	1	2	79.74558245	2	43	4	2	1	1	80	1	0	0	122	122	2	1	6674.8028075
525	1785	1785	53408	59	163	176	25.02	1.21	2	1	59.77038042	1	79	2	1	1	1	88	1	1	1	49	49	2	1	2602.8604975
526	1789	1789	53412	70	54	154	21.93	1.45	1	2	101.6425202	2	27	4	1	1	1	79	1	0	0	124	124	2	1	7531.8054325
527	1792	1792	53415	33	134.6335	90	27.21	2.97	2	1	46.42872581	1	80	3	1	2	1	89	1	1	1	56	54	2	2	5187.3661275
528	1795	1795	53418	50	142.489366666667	226	41.49	3.45	2	2	97.34545429	1	39	3	2	3	1	76	1	0	0	119	118	2	1	15374.70751
529	1804	1804	53427	54	72	315	27.12	1.01	2	2	58.26141691	1	53	3	1	3	1	79	1	0	0	124	123	2	1	20646.9880775
530	1820	1820	53443	61	107.1131	227	34.11	2.32	2	1	86.72446255	1	51	4	1	2	1	84	1	0	0	131	130	2	2	4281.673805
531	1821	1821	53444	74	102.833833333333	171	21.07	2.24	2	2	68.37041252	2	75	1	1	1	2	80	1	1	0	90	89	2	2	3888.276755
532	1827	1827	53450	25	298.344566666667	126	31.2	1.96	2	2	100.9188141	1	37	3	2	3	1	82	1	0	0	129	128	2	1	4430.6408675
533	1836	1836	53459	81	100.203133333333	179	22.37	1.29	1	1	113.0345054	2	80	1	2	1	1	85	1	0	0	111	111	2	1	2570.94633
534	1837	1837	53460	48	126.767066666667	148	30.98	5.14	2	1	56.34231633	1	68	2	2	1	2	89	1	0	0	125	124	2	1	1449.433591
535	1838	1838	53461	59	162	333	29.1	1.01	1	2	87.97284619	2	55	3	2	3	1	79	1	1	0	73	72	2	1	23796.353835
536	1843	1843	53466	24	126	187	23.25	4.92	2	2	81.80485018	1	68	3	1	3	1	83	1	1	0	101	100	2	1	5765.84609
537	1851	1851	53474	89	102	256	22.23	2.39	2	2	128.2820917	2	59	2	1	1	2	83	1	0	0	115	114	2	1	3764.0797875
538	1854	1854	53477	105	99.9457000000001	232	29.07	3.64	2	2	101.7907948	1	80	3	1	3	1	82	1	1	0	120	119	2	1	5813.4457475
539	1858	1858	53481	88	101.3193	238	27.71	2.17	2	2	75.94322777	1	66	3	1	1	2	88	1	0	0	112	110	2	1	14486.23923
540	1869	1869	53492	51	189	233	45.65	0.73	1	1	76.18767902	2	44	3	1	2	1	83	1	0	0	111	110	2	1	22558.22526
541	1874	1874	53497	40	120.442266666667	178	30.46	1.05	2	1	99.32312255	2	28	4	1	3	2	89	1	0	0	126	125	2	1	4809.8312325
542	1878	1878	53501	54	85	212	29.68	1.08	1	2	99.99057072	1	44	3	1	3	1	79	1	0	0	124	123	2	1	16580.891585
543	1879	1879	53502	46	154	178	27.55	1.41	2	1	98.43953928	2	80	3	2	1	2	88	1	1	0	68	67	2	2	7354.9468925
544	1881	1881	53504	40	124.794904761905	138	30.08	1.74	2	2	64.23575731	1	70	3	1	2	2	81	1	1	0	88	88	2	1	8232.755865
545	1882	1882	53505	42	112	243	42.81	4.04	2	1	94.51205501	1	48	3	2	2	1	86	1	0	0	130	129	2	1	5101.735445
546	1885	1885	53508	37	79	121	34.31	1.04	1	1	83.02915526	2	54	4	1	2	2	81	1	0	0	128	127	2	2	7358.2873025
547	1892	1892	53515	42	98	255	31.56	1.21	2	2	82.73044687	1	41	3	1	2	1	84	1	0	0	131	130	2	1	16941.3620825
548	1906	1906	53529	42	123.542466666667	191	23.81	0.86	2	2	62.17264766	2	57	4	2	1	2	78	1	1	0	56	56	2	1	7353.767695
549	1907	1907	53530	54	137.882266666667	250	22.65	0.55	1	2	107.6650617	2	62	3	2	3	1	86	1	0	0	130	129	2	1	15443.0102675
550	1908	1908	53531	55	133.264566666667	176	41.23	0.86	1	1	67.83550952	2	73	2	1	1	2	82	1	0	0	127	126	2	1	3660.6727225
551	1917	1917	53540	54	115.636433333333	203	31.51	1.26	2	2	90.78375989	1	55	3	1	2	2	80	1	0	0	123	122	2	1	26687.205625
552	1923	1923	53546	50	147.550733333333	216	40.81	1.66	2	2	74.1324315	2	66	3	1	3	2	86	1	0	0	116	115	2	1	15458.8130325
553	1925	1925	53548	49	180.659233333333	234	34.52	1.49	1	1	68.959784	2	49	1	2	3	3	86	1	0	0	125	124	2	2	3600.370775
554	1932	1932	53555	54	119	232	30.9	1.06	1	2	73.00784166	1	50	3	2	2	1	80	1	0	0	122	121	2	1	18924.1600875
555	1935	1935	53558	38	185.997233333333	199	42.89	0.64	1	1	85.39651063	1	49	3	2	3	2	75	1	0	0	130	129	2	2	7011.1281925
556	1936	1936	53559	37	150.346033333333	127	28.67	2.92	2	1	88.88888692	1	54	1	1	2	2	80	1	0	0	122	121	2	1	3513.23246
557	1939	1939	53562	51	100.994366666667	181	33.9	1.58	2	1	76.64670586	2	56	4	2	2	2	83	1	0	0	115	114	2	1	7879.9520675
558	1948	1948	53571	45	97	171	25.34	1.7	1	1	67.26939197	2	49	4	1	2	1	78	1	0	0	114	114	2	2	6525.6742625
559	1949	1949	53572	48	139.4645	181	29.92	0.98	2	2	95.46073378	1	59	3	1	3	2	82	1	1	0	8	7	2	1	27208.768525
560	1951	1951	53574	21	278.038466666667	109	24.29	3.12	2	1	23.85784488	1	74	3	1	3	2	83	1	1	0	13	12	2	1	10070.50826
561	1953	1953	53576	52	139.924066666667	191	31.5	1.32	1	1	63.22019272	2	80	3	2	1	2	77	1	0	0	117	117	2	1	8915.9325025
562	1954	1954	53577	38	87	125	30.27	1.2	2	1	77.4239827	1	75	3	1	3	1	82	1	0	0	129	129	2	1	8785.38141
563	1957	1957	53580	43	112	99	48.79	2.81	2	2	114.6713264	1	60	4	3	1	1	79	1	1	1	44	43	2	2	2764.429705
564	1959	1959	53582	46	197.479	271	30.74	0.99	1	1	69.73304221	2	56	3	3	2	2	87	1	1	0	84	83	2	1	5743.2102675
565	1960	1960	53583	47	107.795266666667	155	22.39	2.92	2	2	52.66429169	1	77	3	1	1	2	81	1	0	0	127	127	2	1	8392.5156
566	1966	1966	53589	65	93.4433000000001	139	27.2	2.39	2	1	107.9082898	1	75	4	1	3	1	87	1	1	0	44	43	2	2	3982.3200075
567	1969	1969	53592	64	100.737033333333	187	27.66	1.56	1	2	80.86114117	1	72	3	1	2	2	83	1	0	0	115	115	2	1	9671.35802
568	1971	1971	53594	82	98.7998666666667	216	32.72	1.06	1	2	72.56629359	1	49	4	1	3	1	84	1	0	0	131	130	2	2	5070.7325125
569	1972	1972	53595	46	46	101	24.98	0.39	2	1	87.9149124	1	73	3	1	1	2	80	1	0	0	123	122	2	2	9615.3103375
570	1973	1973	53596	56	109.232133333333	166	31.12	1.93	1	2	121.6718011	1	25	1	1	1	1	87	1	0	0	117	116	2	1	8340.1382875
571	1974	1974	53597	66	87	228	42.08	0.73	1	1	98.69403439	2	43	4	1	3	1	88	1	0	0	113	112	2	1	5358.95605
572	1979	1979	53602	48	121.656433333333	230	35.18	0.86	1	2	100.3336989	1	28	4	3	3	1	78	1	0	0	114	114	2	1	6714.0696175
573	1981	1981	53604	68	100	237	26.01	1.42	1	2	66.3616157	2	63	3	2	3	2	81	1	0	0	128	128	2	1	16801.58459
574	1982	1982	53605	69	102.753633333333	225	31.09	2.26	2	2	114.3906339	2	46	3	2	3	2	80	1	0	0	123	122	2	1	5270.4019225
575	1983	1983	53606	50	59	204	29.3	1.68	2	1	85.88371141	1	45	3	2	2	1	80	1	0	0	122	120	2	1	16594.9881175
576	1984	1984	53607	61	90	199	20.93	2.61	1	1	65.69275543	1	80	3	2	1	1	84	1	1	0	25	24	2	1	4573.9237075
577	1986	1986	53609	65	102	253	27.2	0.86	2	2	113.3235071	2	79	3	2	3	2	81	1	0	0	128	128	2	1	11607.86584
578	1987	1987	53610	68	120.341766666667	224	26.52	0.37	1	1	69.0269123	2	67	3	2	2	2	75	1	0	0	131	130	2	1	6381.5142975
579	1994	1994	53617	76	208	274	31.05	1.94	1	2	91.88892641	2	48	4	1	1	2	82	1	0	0	128	128	2	2	9318.97079
580	1995	1995	53618	65	91.8757	190	27.68	0.95	1	2	90.65322107	1	41	3	1	3	2	86	1	0	0	117	116	2	1	18603.3952675
581	1999	1999	53622	48	126.9056	211	42.46	2.6	2	2	68.48762774	1	62	4	1	3	2	87	1	0	0	115	115	2	2	2874.97415
582	2002	2002	53625	36	211.954666666667	218	37.46	2.22	1	2	107.4778816	1	53	3	3	3	2	76	1	0	0	132	132	2	1	25293.231225
583	2003	2003	53626	68	107.445466666667	183	24.54	1.71	2	1	70.07481573	2	71	2	1	2	2	81	1	0	0	128	127	2	1	2498.29505325
584	2008	2008	53631	75	81	205	24.97	2.8	2	1	105.2882939	2	63	3	2	3	1	77	1	0	0	125	124	2	1	5053.1525925
585	2009	2009	53632	46	134.6224	211	28.53	2.56	2	2	109.5264704	1	45	3	1	1	2	75	1	0	0	131	130	2	1	6611.1775775
586	2014	2014	53637	76	121.706766666667	219	26.59	1.63	2	1	84.51797518	2	67	1	2	1	1	81	1	0	0	110	108	2	2	1595.2111565
587	2024	2024	53647	38	105	156	25.89	2.62	2	2	63.96718151	1	65	4	2	3	1	78	1	0	0	115	114	2	1	2131.87261175
588	2029	2029	53652	70	165	266	30.81	0.62	1	1	111.7654403	2	30	1	3	3	2	85	1	0	0	109	109	2	2	4199.5447825
589	2030	2030	53653	46	116.5173	138	33.75	2.57	2	1	45.42552839	2	77	4	2	3	2	84	1	1	0	39	38	2	2	3634.972665
590	2033	2033	53656	62	186	290	27.29	1.94	2	2	89.71792391	2	54	3	1	3	1	76	1	0	0	121	120	2	1	19294.8697425
591	2036	2036	53659	33	232.590766666667	216	25.69	2.11	2	1	85.50589528	1	58	1	1	1	1	79	1	1	0	49	48	2	1	3311.0316825
592	2040	2040	53663	40	134	207	30.35	0.52	1	1	90.1478187621358	2	33	4	3	2	2	83	1	0	0	116	115	2	1	8801.8618925
593	2049	2049	53672	37	161.994166666667	163	31.7	0.4	1	2	78.0424712	1	36	2	1	3	2	79	1	0	0	119	119	2	1	29706.47675
594	2053	2053	53676	38	215.105261904762	237	27.9	0.95	2	2	91.04306623	1	51	3	1	3	1	76	1	0	0	119	118	2	1	21686.6270125
595	2055	2055	53678	133	39	196	23.69	1.53	1	2	73.76059905	1	50	4	3	3	2	84	1	0	0	119	118	2	1	4638.9601175
596	2056	2056	53679	70	53	167	30.09	1.48	2	1	64.86750109	2	52	4	1	3	2	84	1	1	0	53	53	2	1	6054.242265
597	2058	2058	53681	35	178.3315	176	35.78	2	1	2	96.13842796	2	63	1	3	3	2	88	1	0	0	112	112	2	1	1312.674469
598	2059	2059	53682	71	114	244	37.23	1	1	2	69.0269123	2	67	4	1	3	2	82	1	0	0	111	109	2	1	5470.9088525
599	2061	2061	53684	49	152	226	26.71	3.19	1	2	111.0712416	1	42	1	1	1	2	88	1	0	0	112	111	2	1	3593.58516
600	2063	2063	53686	45	135.2268	172	27	2.16	1	1	78.78041542	2	65	1	1	1	1	75	1	0	0	121	121	2	1	2141.907475
601	2072	2072	53695	90	115.980166666667	237	28.75	5.98	1	2	87.60875698	1	58	2	2	1	1	78	1	0	0	112	112	2	1	2690.0189125
602	2073	2073	53696	31	194	213	29.74	3.63	1	1	89.33168445	2	51	1	1	1	2	75	1	0	0	133	132	2	1	3068.706045
603	2074	2074	53697	60	53	148	23.17	0.95	1	1	101.1444222	2	70	1	3	3	1	81	1	0	0	110	110	2	1	3215.126815
604	2075	2075	53698	61	83.2673	187	36.55	0.47	1	1	91.87333134	2	20	4	3	3	1	83	1	0	0	111	110	2	1	7206.69974
605	2078	2078	53701	44	68	199	28.94	1.3	1	1	85.5807597	2	63	4	1	3	1	78	1	0	0	124	122	2	2	3468.791405
606	2091	2091	53714	24	104	137	46.26	0.93	1	1	46.60300559	1	61	4	1	2	2	80	1	0	0	123	122	2	2	3316.22127
607	2092	2092	53715	56.9144	122.1336	201.746466666667	29.77	1.5	1	2	68.729808365492	2	74	3	2	3	1	80	1	1	0	100	98	2	1	8574.8618525
608	2096	2096	53719	54	63	223	24.55	2.42	1	2	66.0556232	1	61	4	1	3	1	78	1	0	0	114	114	2	1	2035.7350645
609	2097	2097	53720	69	65.0921666666667	142	24	1.2	2	2	76.29149688	1	30	4	2	2	2	87	1	0	0	117	117	2	1	7153.7312125
610	2100	2100	53723	113	90.8028	244	23.48	2.88	1	1	69.51527639	2	79	4	2	1	1	79	1	0	0	124	123	2	1	3948.894155
611	2102	2102	53725	38	166.414266666667	187	22.88	0.79	1	2	123.1359488	2	32	2	1	3	1	79	1	0	0	124	124	2	1	13499.26116
612	2107	2107	53730	56	105	202	58.03	0.84	2	1	102.7801451	2	54	2	2	2	1	85	1	0	0	110	109	2	2	2877.64901
613	2109	2109	53732	39	131	159	38.16	1.89	1	2	82.28204968	1	79	3	1	3	3	86	1	0	0	125	124	2	2	2022.28723475
614	2117	2117	53740	30	220.699733333333	251	24.82	1.4	1	1	57.50896286	2	79	3	2	3	2	80	1	1	0	46	45	2	1	11722.8040275
615	2120	2120	53743	41	138	143	33.37	1.29	1	2	74.52269709	1	65	3	1	3	2	76	1	0	0	130	130	2	2	14661.049855
616	2122	2122	53745	43	169.5548	220	32.51	0.82	1	2	106.3375321	1	60	1	1	2	1	87	1	0	0	116	115	2	1	2012.65317875
617	2123	2123	53746	37	157	220	40.69	0.58	1	1	137.2165279	2	38	2	3	3	2	85	1	0	0	109	109	2	2	15672.9027275
618	2132	2132	53755	56	96.6619999999999	192	30.05	1.23	2	2	112.151551	1	22	3	3	3	1	79	1	0	0	124	124	2	1	7298.42044
619	2133	2133	53756	43	197	173	28.26	3.92	2	1	71.6088383	1	75	3	1	1	2	76	1	1	0	107	107	2	2	8411.38826
620	2136	2136	53759	24	413	243	36.6448923333333	2.31	2	2	138.0731542	1	60	3	3	3	2	76	1	1	1	7	6	2	2	4912.71491
621	2138	2138	53761	34	147.628266666667	134	34.38	2.99	2	1	109.9055665	1	59	3	2	3	1	86	1	1	0	111	109	2	1	5010.5860425
622	2141	2141	53764	66	57	217	31.2	2	1	2	61.21846658	2	49	4	2	3	1	80	1	0	0	122	121	2	1	6674.8028075
623	2146	2146	53769	45	150.668866666667	208	28.11	0.74	1	1	66.9467202	2	73	3	2	2	2	81	1	0	0	127	126	2	1	8234.9923975
624	2150	2150	53773	51	172	210	45.91	2.11	2	2	67.84237459	1	51	3	1	2	2	78	1	1	0	112	110	2	2	5979.5807675
625	2152	2152	53775	31	181	168	36.21	4.74	2	1	45.1896841	2	79	3	2	3	1	77	1	1	1	105	105	2	2	4909.335695
626	2154	2154	53777	31	110	185	36.22	1.87	1	2	78.40111054	1	63	3	3	3	2	75	1	0	0	131	129	2	2	14842.141665
627	2162	2162	53785	58	94	194	39.16	1.63	1	1	84.95989795	2	56	3	2	3	2	76	1	0	0	131	131	2	1	6494.30485
628	2165	2165	53788	71	108.635833333333	250	25.36	2.14	2	2	70.84423156	1	75	3	1	3	1	77	1	1	0	84	82	2	1	8010.32205
629	2168	2168	53791	80	135.057766666667	188	33.64	0.56	1	1	80.43751676	2	68	1	1	2	1	85	1	0	0	111	111	2	2	1521.95412425
630	2179	2179	53802	41	164.328166666667	216	19.95	3.5	2	1	69.18237996	1	80	3	2	3	2	80	1	1	1	11	10	2	1	6918.53044
631	2185	2185	53808	56	118.7225	188	26.18	2.13	2	2	47.8604044	1	80	3	1	3	1	85	1	0	0	110	109	2	1	5146.9059475
632	2190	2190	53813	60	93	149	30.59	2.58	2	2	119.482774	1	62	2	1	2	1	77	1	0	0	125	125	2	2	1638.54531775
633	2198	2198	53821	39	120.331366666667	145	24.65	1.3	1	1	84.13457865	1	80	3	1	3	2	87	1	1	0	93	93	2	1	5766.975805
634	2199	2199	53822	77	113.8905	172	34.19	1.02	1	1	71.12134978	2	66	3	2	1	2	83	1	0	0	115	114	2	2	6602.0731025
635	2201	2201	53824	77	90	195	28.08	0.76	1	1	86.94000728	2	74	2	1	1	2	85	1	0	0	109	109	2	1	5285.4084325
636	2204	2204	53827	51	89.9146000000001	152	23.03	1.04	1	1	80.72616552	1	77	3	1	3	2	76	1	1	0	75	74	2	1	2599.849575
637	2206	2206	53829	57	192	216	24.79	2.05	1	1	126.8295135	2	56	2	1	1	1	86	1	0	0	130	129	2	1	5580.016565
638	2208	2208	53831	33	274.396888888889	267	28.76	1.42	1	2	100.6233329	1	40	2	1	1	2	85	1	0	0	109	108	2	1	5092.5878075
639	2209	2209	53832	51	85	201	27.95	1.94	2	2	63.75278955	1	80	3	1	3	1	77	1	0	0	125	125	2	1	4898.268055
640	2210	2210	53833	45	154.187866666667	225	24.89	1.84	1	2	73.23049559	1	35	2	1	3	1	79	1	0	0	124	124	2	1	3963.94636
641	2211	2211	53834	54	118	143	63.89	1.12	2	1	61.6685296121486	2	70	4	2	3	1	83	1	0	0	111	110	2	2	4851.6876675
642	2212	2212	53835	39	154.8615	149	28.68	2.27	1	1	36.10538726	2	71	1	2	1	1	76	1	0	0	119	119	2	2	2179.11614125
643	2219	2219	53842	39	166	241	33.02	2.58	2	2	41.88889977	2	80	3	2	3	2	88	1	1	1	75	74	2	2	7354.9468925
644	2222	2222	53845	55	126	230	29.67	0.46	1	1	154.4529884	2	42	1	1	1	2	88	1	0	0	112	111	2	1	4304.1944675
645	2233	2233	53856	38	150.557033333333	172	41.1	0.64	1	1	100.3336989	1	28	1	1	3	3	86	1	0	0	125	125	2	1	5304.0845825
646	2241	2241	53864	43	104	213	29.88	4.03	2	1	63.25564515	1	72	3	1	1	2	80	1	1	0	24	23	2	1	10619.3952025
647	2250	2250	53873	35	136.826966666667	144	34.88	2.27	2	1	78.82798688	1	77	3	1	1	2	81	1	1	1	74	73	2	2	2649.6573025
648	2251	2251	53874	31	349	161	31.56	0.48	2	2	103.5129722	2	34	3	1	2	1	83	1	0	0	111	110	2	2	18658.244025
649	2252	2252	53875	61	83.3857666666667	189	42.76	1.36	1	2	73.2522082	2	50	4	1	3	2	84	1	0	0	118	117	2	1	5937.1863325
650	2253	2253	53876	36	215.537288888889	247	38.27	0.42	1	1	124.5510222	1	37	3	1	2	1	87	1	0	0	116	115	2	1	19928.06652
651	2256	2256	53879	64	126.0068	194	30.15	2.51	2	2	46.66796119	1	78	3	1	3	2	77	1	1	0	41	41	2	2	8880.8020575
652	2261	2261	53884	41	147.485766666667	166	45.57	1.74	1	2	65.3406986	2	68	3	1	3	1	77	1	0	0	125	123	2	2	15212.9217425
653	2266	2266	53889	70	111.335233333333	247	27.37	2.9	2	2	70.44380526	1	66	3	1	1	1	77	1	0	0	125	125	2	1	13961.991445
654	2272	2272	53895	43	107	186	31.64	0.9	2	1	114.4987564	2	38	3	2	3	1	83	1	0	0	111	110	2	2	5851.8889825
655	2275	2275	53898	37	74	150	18.37	1.22	2	2	60.78759307	1	43	4	3	2	2	84	1	0	0	119	119	2	1	4146.0388925
656	2277	2277	53900	61	118.604333333333	174	34.79	1	1	1	87.18046291	2	73	3	1	2	2	81	1	0	0	128	127	2	1	9521.7769725
657	2280	2280	53903	76	64	168	35.02	1.2	2	1	101.7413581	2	68	4	2	1	2	84	1	1	0	91	89	2	2	4212.57489
658	2289	2289	53912	43	169.541033333333	265	22.8	2.37	2	2	109.6663234	1	34	3	3	2	2	81	1	0	0	128	128	2	1	19201.7379375
659	2297	2297	53920	51	125	155	25.51	3.2	1	1	29.9721021	2	72	4	2	3	2	87	1	1	0	22	21	2	2	3813.4600675
660	2305	2305	53928	44	143.192433333333	189	26.8352233333333	3.32	2	1	44.10711134	1	80	3	1	3	1	82	1	1	0	33	32	2	1	5702.4835525
661	2310	2310	53933	45	316	262	30	0.9	1	1	105.0802161	2	58	1	2	3	2	86	1	0	0	116	116	2	2	2840.3755725
662	2312	2312	53935	104	37	225	18.97	2.36	2	1	91.17906446	1	61	4	1	1	2	75	1	0	0	131	130	2	1	3002.665975
663	2314	2314	53937	59	100.952138095238	227	27.33	1.16	2	2	99.1509361	2	33	4	1	1	2	86	1	0	0	116	115	2	1	7128.35591
664	2319	2319	53942	32	221.704666666667	217	41.27	1.3	2	1	75.23921337	1	73	3	1	1	1	86	1	0	0	129	128	2	2	2535.9188625
665	2323	2323	53946	40	123.527666666667	182	34.99	1.24	2	1	74.18872941	1	63	4	1	3	2	80	1	0	0	122	122	2	2	3328.5428525
666	2326	2326	53949	40	379	244	30.02	1.19	1	2	95.72494316	1	48	2	3	1	1	82	1	0	0	129	128	2	2	5255.31078
667	2333	2333	53956	79	103.654733333333	214	30.81	3.82	2	1	102.2089202	1	59	3	1	2	1	82	1	1	0	122	121	2	1	21699.7062925
668	2338	2338	53961	60	111.804733333333	156	27.09	2.36	2	1	101.4342956	1	41	3	1	2	2	75	1	0	0	132	131	2	1	5076.5910475
669	2340	2340	53963	44	141.423833333333	238	26.14	0.98	1	1	90.82520855	2	47	4	3	3	1	80	1	0	0	122	120	2	2	5384.9977825
670	2345	2345	53968	72	68	205	33.71	1.69	2	2	48.2791423	2	52	4	1	3	2	78	1	0	0	125	124	2	1	7588.437995
671	2347	2347	53970	37	159.0941	175	39.42	0.91	1	1	89.33168445	2	51	2	2	3	1	78	1	0	0	113	113	2	1	2732.603755
672	2348	2348	53971	29	187.1676	133	24.99	2.56	2	1	57.01515117	1	50	2	1	1	1	78	1	0	0	113	111	2	2	4641.48309
673	2355	2355	53978	30	173	144	28.2	1.65	2	2	83.79548027	1	68	2	1	1	2	82	1	0	0	127	127	2	1	2100.477795
674	2364	2364	53987	61	94.6811666666667	207	33.9	0.57	1	1	79.8104618	2	35	4	3	3	2	80	1	0	0	123	123	2	1	8281.6043775
675	2368	2368	53991	43	175.597633333333	231	27.11	3.74	1	1	112.3308353	2	61	1	1	1	1	79	1	0	0	124	124	2	1	1765.87415
676	2371	2371	53994	33	146.3407	184	29.78	0.54	1	2	71.63935566	1	39	4	3	2	2	84	1	0	0	118	118	2	1	6489.6890925
677	2372	2372	53995	42	141.4827	137	44.72	0.88	2	1	40.16636038	2	62	3	2	3	1	80	1	0	0	123	122	2	2	4860.526365
678	2373	2373	53996	27	209.189766666667	151	27.61	1.59	2	1	32.89394151	1	71	4	1	3	2	84	1	0	0	119	119	2	1	3020.7169975
679	2376	2376	53999	51	160.617433333333	256	31.23	1.02	1	2	84.24755647	2	63	3	1	3	2	77	1	0	0	118	117	2	1	17193.3999075
680	2378	2378	54001	65	104	171	40.02	2.14	2	1	86.43259757	2	60	4	1	3	2	78	1	0	0	122	122	2	1	4590.978605
681	2379	2379	54002	46	140	208	28.45	1.89	1	1	82.78945157	2	59	1	2	1	2	88	1	0	0	113	112	2	1	2513.5403225
682	2380	2380	54003	65	114	170	51.69	0.47	1	1	158.8364294	2	23	4	1	1	2	80	1	0	0	122	121	2	1	7408.8704725
683	2387	2387	54010	39	153.221533333333	161	29.86	1.39	2	1	60.90253921	1	79	1	1	3	2	85	1	0	0	109	108	2	2	2720.989725
684	2388	2388	54011	43	167.2797	228	25.88	3.04	2	1	49.24215585	2	80	3	2	1	2	76	1	1	0	93	92	2	1	9075.0134125
685	2394	2394	54017	99	101.0829	212	25.42	1.83	1	1	73.35398923	2	80	3	2	3	1	78	1	1	0	128	127	2	1	7395.6760575
686	2410	2410	54033	57	107.6026	209	29.97	1.53	2	1	51.59422398	1	67	4	2	3	2	83	1	0	0	115	114	2	1	3020.1685275
687	2413	2413	54036	76	123.779566666667	248	38.05	1.25	2	1	63.44202105	2	46	3	1	2	2	89	1	0	0	125	124	2	1	14031.773835
688	2415	2415	54038	38	207.066188888889	199	26.93	1.07	2	1	104.6847821	1	40	3	1	2	2	81	1	0	0	128	128	2	1	22829.0639225
689	2419	2419	54042	48	99	161	32.28	1.76	1	2	94.11728124	1	49	1	1	1	1	85	1	0	0	110	108	2	1	4818.1194125
690	2425	2425	54048	51	188	237	35.97	1.62	2	2	79.29758248	1	63	1	1	2	1	75	1	0	0	121	121	2	2	2339.39509225
691	2427	2427	54050	56	112.219766666667	228	46.23	1.43	2	1	54.5107937	2	51	4	1	3	1	78	1	0	0	114	114	2	1	5668.5062875
692	2431	2431	54054	74	96.6555666666666	201	29.51	1.03	1	2	90.14611683	2	73	3	2	3	2	76	1	0	0	130	129	2	1	5434.203075
693	2432	2432	54055	36	161.402066666667	177	29.44	0.81	1	2	82.84425069	1	43	3	3	1	1	83	1	0	0	110	109	2	1	6236.63803
694	2437	2437	54060	44	119	200	43.48	0.99	2	2	80.55440099	2	47	4	2	1	1	88	1	0	0	113	112	2	1	7175.923515
695	2441	2441	54064	47	159.152466666667	214	32.1	1.05	2	2	119.5458358	1	42	2	1	1	1	81	1	0	0	110	110	2	1	5277.261825
696	2443	2443	54066	52	118.369066666667	223	25.65	1.35	1	1	89.72710682	1	62	3	1	3	1	76	1	0	0	120	119	2	1	11389.25873
697	2447	2447	54070	82	96.1375666666667	181	21.51	3.86	2	1	85.20241606	1	80	3	2	2	1	81	1	1	0	38	36	2	1	3227.337065
698	2450	2450	54073	45	141	144	32.21	0.96	1	1	37.22539084	2	80	3	1	2	1	77	1	0	0	125	124	2	2	8964.2874375
699	2453	2453	54076	38	134	204	26.38	4.83	2	1	69.18237996	1	80	3	1	2	2	76	1	0	0	131	130	2	1	3223.0252425
700	2454	2454	54077	48	128	189	29.64	1.93	1	2	58.76901207	2	71	3	1	3	1	77	1	0	0	125	124	2	1	9088.157075
701	2455	2455	54078	70	106.4687	225	25.67	0.96	1	1	107.6569298	2	47	2	2	3	1	78	1	0	0	114	114	2	1	4070.94157
702	2462	2462	54085	40	117	211	32.57	1.18	1	2	66.55907984	1	75	3	1	3	1	89	1	0	0	117	116	2	1	7839.2388825
703	2469	2469	54092	73	44	156	24.43	2.58	1	1	82.95147936	2	68	4	1	3	1	82	1	0	0	129	129	2	1	4550.5950725
704	2470	2470	54093	39	284.832666666666	275	27.38	5.34	1	1	139.7470037	2	61	2	1	1	1	88	1	0	0	113	112	2	1	1596.33167525
705	2471	2471	54094	43	183.953133333333	239	38.56	0.43	1	1	100.2745362	2	47	3	1	2	2	75	1	0	0	133	133	2	1	21443.48125
706	2472	2472	54095	34	140.2593	174	32.5	0.48	1	1	91.43448778	2	39	4	3	3	1	78	1	0	0	113	113	2	1	6817.7859875
707	2487	2487	54110	74	179	225	37	1.13	1	1	64.70172126	2	76	1	2	1	1	85	1	0	0	111	110	2	2	2488.48230825
708	2489	2489	54112	79.9527	75.9925666666666	205.419066666667	18.8	1.53	1	1	71.4289774604303	2	67	4	2	3	2	84	1	0	0	119	118	2	1	3892.8458125
709	2491	2491	54114	82	63	212	30.75	1.5	1	2	88.22721766	2	28	4	2	1	1	82	1	0	0	129	128	2	1	7543.842425
710	2510	2510	54133	34	210.162866666667	205	40	0.81	2	1	102.1015725	2	43	2	2	3	1	86	1	0	0	130	129	2	2	4346.90605
711	2512	2512	54135	37	140	150	35.85	0.36	2	2	115.6696777	2	33	2	2	3	1	87	1	0	0	116	116	2	1	18782.1273725
712	2513	2513	54136	36	157.3926	178	47.06	1.25	2	2	111.6613163	2	43	4	1	3	1	81	1	1	0	77	75	2	1	8065.160245
713	2516	2516	54139	60	99.3791666666667	179	30.08	2.32	1	2	74.88025387	1	67	4	1	2	1	78	1	0	0	113	111	2	2	2083.548806
714	2517	2517	54140	59	113.548333333333	184	30.2029543333333	1.31	2	1	84.08488923	1	71	3	1	2	1	80	1	0	0	122	122	2	1	8334.446035
715	2519	2519	54142	40	175.675333333333	206	41.17	1.01	2	1	85.30760202	2	64	3	1	3	1	82	1	0	0	129	128	2	1	17338.7232825
716	2520	2520	54143	55	276	257	31.64	0.71	1	1	100.8535977	2	71	3	1	3	2	81	1	1	1	106	106	2	1	9706.5506475
717	2530	2530	54153	46	137.4314	173	30.87	3.13	2	1	56.30510725	2	70	4	2	1	2	80	1	0	0	123	122	2	2	4932.616735
718	2531	2531	54154	45	160.419433333333	211	28.74	1.62	1	1	100.3053306	1	80	3	2	3	1	76	1	1	0	85	84	2	1	5312.654665
719	2536	2536	54159	31	152	165	31.28	0.62	1	1	134.8729498	1	37	1	1	2	1	88	1	0	0	112	111	2	1	5927.36821
720	2537	2537	54160	58	142.825833333333	183	35.72	1.02	1	1	67.65486583	2	61	1	2	3	1	81	1	0	0	110	108	2	2	1303.90123375
721	2538	2538	54161	43	115.250733333333	127	23.72	1.54	2	2	89.81218633	1	21	3	1	2	2	81	1	0	0	128	128	2	1	8632.85827
722	2545	2545	54168	60	118.671433333333	218	26.41	2.01	2	1	85.97024408	2	49	3	1	2	2	81	1	0	0	128	127	2	1	5030.218115
723	2546	2546	54169	50	109.3246	146	42.75	0.94	2	2	183.5180804	2	23	4	3	3	1	82	1	0	0	128	128	2	1	7169.205155
724	2548	2548	54171	39.5664	162.279933333333	189.6226	32.02	0.67	1	1	128.106596635093	1	25	1	1	2	2	86	1	0	0	116	116	2	1	6263.075175
725	2549	2549	54172	38	89	200	35.57	1.72	2	2	136.2371747	1	30	1	3	3	2	75	1	0	0	131	130	2	1	6647.8121575
726	2550	2550	54173	48	149.223866666667	214	35.61	0.9	2	2	85.12891125	1	47	3	1	3	1	80	1	0	0	123	122	2	1	15815.149915
727	2552	2552	54175	33	297	238	33.51	2.31	1	1	113.2050763	1	51	1	1	1	1	75	1	0	0	119	119	2	1	4942.361615
728	2559	2559	54182	51	131.5077	146	32.36	3.07	2	2	64.88895908	1	77	3	2	1	2	76	1	0	0	131	130	2	1	2599.849575
729	2563	2563	54186	76	85.1297	205	31.52	2.24	2	2	96.35163275	2	38	4	2	3	1	78	1	0	0	114	114	2	1	6817.7859875
730	2570	2570	54193	72	98.8767333333333	176	22.02	2.09	2	2	67.83550952	2	73	3	2	1	2	76	1	0	0	131	130	2	1	9848.5421875
731	2571	2571	54194	63	78.5650333333334	149	20.17	0.81	1	2	108.1792077	1	28	3	1	3	1	79	1	0	0	124	123	2	1	7987.23117
732	2574	2574	54197	45	416	204	24.54	0.91	1	1	100.3041617	2	80	1	2	1	2	85	1	1	0	77	76	2	1	3000.028965
733	2577	2577	54200	39	156.99937948718	167	30.57	1.44	2	2	83.72905671	1	51	1	1	2	1	75	1	0	0	120	119	2	1	4861.7455775
734	2583	2583	54206	49	119.000533333333	156	26.5	4.36	2	1	59.61795188	1	80	3	2	2	2	89	1	1	1	39	38	2	1	4827.0510075
735	2584	2584	54207	49	81	127	36.62	1.16	2	1	87.50404082	1	62	2	2	3	2	82	1	0	0	127	126	2	2	2100.477795
736	2590	2590	54213	89	79.6455333333334	192	23.04	1.35	1	2	55.86096914	1	68	4	1	3	1	88	1	1	0	96	95	2	1	2595.38613
737	2593	2593	54216	42	187	227	54.27	1.05	2	1	84.43700614	2	40	3	3	2	1	80	1	0	0	121	121	2	1	3547.91748
738	2604	2604	54227	56	94.4364666666666	162	24.07	2.31	2	2	67.88225952	2	60	3	1	1	2	86	1	0	0	118	117	2	1	15458.8130325
739	2609	2609	54232	61	93	148	26.88	0.96	1	2	38.45544391	2	80	3	2	3	1	76	1	0	0	119	118	2	2	8556.3132775
740	2613	2613	54236	68	123.2418	172	33.02	1.54	1	2	60.11074986	2	60	1	3	1	2	77	1	0	0	110	109	2	2	2124.79997975
741	2616	2616	54239	32	61	100	33.38	2.42	2	1	81.32488555	1	70	2	1	2	2	82	1	1	1	79	78	2	1	3320.1855675
742	2619	2619	54242	44	174.327833333333	234	33.77	0.92	1	1	89.64004277	2	43	2	2	1	1	83	1	0	0	111	110	2	1	5313.89365
743	2622	2622	54245	51	77	177	30.81	2.41	1	2	91.17913444	1	65	4	1	3	1	78	1	1	1	15	13	2	1	2300.41936675
744	2630	2630	54253	57.3338	96.5114000000001	208.4915	30.95	0.84	1	2	88.7456809029881	2	47	4	1	3	1	81	1	0	0	110	108	2	1	6608.1715875
745	2632	2632	54255	41	188.936333333333	230	48.42	0.63	1	2	115.762376	2	36	3	2	1	1	82	1	0	0	128	128	2	1	16157.5646125
746	2633	2633	54256	54	134.555733333333	212	36.23	1.01	1	2	72.58953955	2	49	3	1	2	1	77	1	0	0	125	124	2	1	18810.00144
747	2636	2636	54259	41	137.160866666667	133	29.13	1.87	1	1	45.74249933	1	80	3	1	2	2	75	1	1	0	78	77	2	2	6441.215225
748	2639	2639	54262	38	201.189466666666	232	33.22	1.9	2	2	72.03271001	2	58	1	2	3	1	81	1	0	0	110	109	2	1	3389.0841575
749	2647	2647	54270	48	149.909533333333	181	28.14	0.91	2	2	90.8969807	1	66	2	1	2	1	83	1	0	0	111	110	2	2	2232.268583
750	2650	2650	54273	26	219.8823	157	37.59	3.73	2	1	29.43628117	1	70	3	2	1	2	82	1	1	0	83	83	2	1	3163.2343225
751	2655	2655	54278	37	165.5396	142	28.6	0.82	2	1	67.1048662	2	77	3	2	2	1	83	1	1	1	11	10	2	1	11850.0022175
752	2656	2656	54279	49	165	224	31.56	1.14	2	2	94.87184464	1	57	4	1	2	1	83	1	0	0	111	110	2	1	4976.3515425
753	2663	2663	54286	81	96.0995333333333	181	15.98	2.81	1	2	162.4014874	2	42	2	3	1	2	88	1	0	0	112	111	2	1	15192.95737
754	2665	2665	54288	41	197.4923	237	29.73	0.66	2	1	56.17788366	2	57	3	3	1	2	81	1	1	0	50	49	2	1	6271.65692
755	2667	2667	54290	47	97	214	36.54	1.49	2	1	82.02212964	2	43	4	1	1	1	78	1	0	0	113	112	2	1	6525.6742625
756	2668	2668	54291	63	140	301	32.32	2.85	1	2	92.44309827	1	57	4	1	1	2	81	1	0	0	127	127	2	2	5749.322895
757	2669	2669	54292	46	166.712833333333	238	41.81	1.05	1	1	70.64829356	2	56	3	1	3	2	76	1	0	0	131	130	2	1	25872.052925
758	2672	2672	54295	46	113.1633	173	25.58	0.47	1	1	100.1041431	1	57	3	3	3	2	86	1	0	0	116	115	2	1	20756.3168875
759	2673	2673	54296	33	176	147	29.739918	1.62	2	1	21.18115125	1	80	3	1	3	2	75	1	1	0	29	29	2	2	6486.09386
760	2678	2678	54301	41	176	218	30.4	1.82	1	2	105.0249559	1	45	1	1	1	2	87	1	0	0	117	116	2	1	5212.4210475
761	2681	2681	54304	35	193.193133333333	225	24.55	0.49	1	2	118.9143418	2	38	3	1	3	2	86	1	0	0	116	115	2	1	14653.80207
762	2682	2682	54305	70	103.769066666667	260	33.5	2.16	2	2	81.87744374	2	50	4	2	3	1	84	1	0	0	131	130	2	1	5460.557205
763	2683	2683	54306	29	76	142	43.73	1.18	1	1	135.6734842	1	39	1	1	3	2	81	1	0	0	127	126	2	1	8219.543715
764	2687	2687	54310	65	110	256	28.44	2.57	2	2	93.73208261	1	50	3	1	3	2	76	1	0	0	130	129	2	1	23111.9685725
765	2694	2694	54317	52	136	244	25.09	1.54	1	2	57.03999413	1	64	3	1	2	2	81	1	0	0	128	128	2	1	14526.9395575
766	2696	2696	54319	27	267	247	34.85	1.74	2	2	86.67998904	1	43	3	1	2	1	76	1	0	0	121	120	2	1	5050.73583
767	2700	2700	54323	100	111.220133333333	225	27.57	2.18	1	1	27.53495482	2	80	4	2	1	2	77	1	1	1	47	47	2	1	3885.9415775
768	2701	2701	54324	47	229	220	33.4	0.43	2	1	151.5777619	1	50	2	1	3	2	82	1	0	0	127	126	2	2	3824.1622775
769	2702	2702	54325	40	159.1951	145	28.77	2.87	1	1	61.99468179	2	65	1	2	1	1	88	1	0	0	113	113	2	2	1580.82521075
770	2710	2710	54333	56	56	181	38.12	0.73	1	2	96.45909807	1	24	4	1	3	2	84	1	0	0	119	118	2	1	6738.5162475
771	2725	2725	54348	34	188	210	26.68	5.7	2	1	5.771166465	1	80	3	1	3	1	80	1	1	1	25	24	2	1	4711.546025
772	2726	2726	54349	49	314	206	26.65	1.68	2	2	91.47303795	1	37	3	1	1	1	80	1	0	0	122	121	2	1	3530.70905
773	2728	2728	54351	72	123	250	22.76	2.52	1	1	52.44217588	2	80	3	2	2	2	79	1	0	0	119	118	2	1	8882.2876325
774	2731	2731	54354	25	339.6092	235	30.92	1.62	2	1	85.95184429	1	60	3	1	2	2	80	1	1	0	6	5	2	1	17501.46139
775	2732	2732	54355	63	139.060833333333	140	35.23	5.3	1	2	26.30082992	1	80	3	2	1	1	79	1	1	1	8	8	2	2	6087.67333
776	2733	2733	54356	92	59	216	25.53	0.73	1	1	65.71033488	2	55	4	1	3	2	83	1	0	0	114	113	2	1	7640.2665175
777	2735	2735	54358	81	89.0185333333333	183	40.09	1.41	2	2	80.73299047	2	62	4	2	3	2	84	1	0	0	119	119	2	2	3181.9527075
778	2741	2741	54364	43	104	237	29.49	3.26	2	1	102.9672884	1	61	3	1	1	2	83	1	0	0	114	113	2	1	5688.2597975
779	2744	2744	54367	61	156	260	38.92	0.5	1	1	76.87148466	2	45	3	1	3	2	85	1	0	0	107	106	2	1	4524.205185
780	2747	2747	54370	57	129	181	38.71	2.48	2	2	89.62560524	1	46	1	2	3	1	81	1	0	0	109	108	2	2	5430.12664
781	2752	2752	54375	56	155	178	32.15	2	2	1	78.11685864	1	76	3	1	2	1	76	1	1	0	15	15	2	2	8084.5155725
782	2755	2755	54378	84	89	231	27.62	2.18	2	2	90.7535427	2	65	3	1	1	2	85	1	0	0	109	108	2	1	16758.14821
783	2758	2758	54381	23	480.693466666667	218	28.89	1.15	2	1	73.93296659	2	37	3	1	3	2	75	1	0	0	132	131	2	1	4670.09981
784	2769	2769	54392	56.2643333333333	100.626133333333	197.8772	33.68	1.38	2	1	75.441666512768	2	64	4	2	3	2	80	1	0	0	122	121	2	2	5200.97175
785	2772	2772	54395	34	160.000566666667	134	41.89	0.71	2	1	120.1729099	1	38	2	1	2	1	88	1	0	0	112	110	2	1	3446.868015
786	2773	2773	54396	39	189.8923	263	33.65	1.06	1	2	104.102255	1	22	2	3	3	1	85	1	0	0	115	115	2	1	6852.75775
787	2774	2774	54397	58	116.8246	250	27.17	1.7	2	1	82.43108176	2	52	4	3	3	2	82	1	0	0	127	127	2	2	6241.159345
788	2776	2776	54399	33	511.729566666666	281	31.12	0.79	1	1	187.237325	2	47	1	1	1	1	85	1	0	0	110	109	2	2	4168.989355
789	2786	2786	54409	45	127.6776	159	18.54	0.61	2	2	158.0114542	1	20	3	3	3	2	75	1	0	0	133	132	2	1	30556.0236
790	2790	2790	54413	31	166.4489	149	25.31	1.43	2	1	80.10224239	1	80	3	1	3	2	78	1	0	0	122	121	2	1	3348.2262425
791	2798	2798	54421	60	105.903333333333	163	28.05	1.18	1	1	112.3308353	2	61	2	2	1	2	87	1	0	0	115	114	2	1	5692.3738275
792	2799	2799	54422	31	348.217633333333	241	36.3	1.94	2	2	137.4451391	2	42	1	1	2	1	81	1	0	0	110	110	2	2	4875.7338925
793	2809	2809	54432	48	161.817566666667	182	34.24	2.66	2	1	84.86912093	2	71	2	1	1	1	75	1	0	0	120	118	2	2	3888.276755
794	2810	2810	54433	50	87	162	23.48	1.23	2	1	85.40252034	2	47	3	1	2	2	80	1	0	0	123	123	2	1	20861.7427225
795	2816	2816	54439	53	113	180	27.69	1.15	1	1	136.712372	1	63	1	1	1	1	87	1	0	0	116	114	2	2	1645.1119665
796	2817	2817	54440	45	168.2596	251	35.34	1.28	1	2	87.76779659	1	51	2	1	3	2	82	1	0	0	127	127	2	1	3874.3092575
797	2818	2818	54441	59	82.3284333333334	166	30.94	0.82	1	1	90.20306708	2	45	4	3	3	2	87	1	0	0	117	116	2	1	8703.647815
798	2820	2820	54443	57	109.466066666667	208	28.82	0.75	1	2	74.17811054	2	47	3	1	3	1	77	1	0	0	125	124	2	1	19772.0544325
799	2823	2823	54446	47	76	144	23.88	1.12	1	1	44.42538671	1	80	4	1	2	1	78	1	1	1	56	55	2	2	2584.9794325
800	2827	2827	54450	57	126	241	32.43	2.62	1	1	123.3309285	2	47	1	1	1	1	87	1	0	0	116	115	2	2	5424.507495
801	2833	2833	54456	37	183.104433333333	193	32.85	1.26	2	1	50.58762655	1	71	3	2	2	2	80	1	1	1	37	35	2	2	3317.4653425
802	2835	2835	54458	37	226.123733333333	216	32.67	0.66	1	1	110.6834614	2	41	1	1	1	1	88	1	0	0	113	112	2	2	3787.3393025
803	2836	2836	54459	97	55	179	27.75	0.56	2	2	91.92387468	2	41	3	1	3	1	80	1	0	0	122	121	2	1	14793.26702
804	2837	2837	54460	34	189.4042	224	36.15	2.02	2	2	102.6706181	1	30	4	1	2	1	82	1	0	0	129	129	2	2	7490.1311075
805	2838	2838	54461	52.8581333333333	143.819166666667	188.309366666667	65.19	1.4	1	1	62.1383478897363	2	72	3	2	3	1	77	1	1	1	97	95	2	2	9054.5145825
806	2840	2840	54463	43	252	208	32.36	0.9	1	1	98.08121796	2	68	3	1	3	1	76	1	0	0	119	118	2	1	15353.8274675
807	2841	2841	54464	76	188.332366666667	298	32.25	0.73	1	2	112.2293325	2	46	3	1	1	1	83	1	0	0	111	110	2	1	16661.8184
808	2844	2844	54467	34	186.348466666667	172	23.35	2.47	2	1	56.80800099	2	67	1	2	1	1	75	1	1	1	103	103	2	2	2124.79997975
809	2847	2847	54470	65	219	149	36.94	3.15	2	2	52.85413989	1	67	4	1	3	1	81	1	1	0	25	23	2	2	2772.601455
810	2849	2849	54472	72	78.3476333333333	202	28.24	1.33	1	2	74.08578354	2	39	4	3	3	2	78	1	0	0	123	123	2	1	9021.1294525
811	2850	2850	54473	46	104.291312820513	123	22.77	3.03	1	2	63.96718151	1	65	4	2	1	1	84	1	0	0	131	129	2	1	2282.87688225
812	2851	2851	54474	51	64	170	26.77	2.17	1	2	85.51684027	1	33	2	1	3	2	77	1	0	0	118	117	2	1	8282.1228025
813	2853	2853	54476	42	166.4331	208	31.58	1.26	1	2	72.57398022	2	46	3	1	3	2	80	1	0	0	123	122	2	1	18406.1099475
814	2855	2855	54478	53	103.351733333333	183	43.29	0.63	2	1	128.6964932	1	43	4	3	2	2	80	1	0	0	123	122	2	1	6730.6430025
815	2856	2856	54479	48.0127333333333	154.6258	195.7424	38.57	0.81	2	2	91.5731600404127	2	28	4	3	3	2	78	1	1	0	12	11	2	1	8654.273875
816	2861	2861	54484	27	284.509333333333	197	26.16	1.96	2	1	92.18601583	1	51	3	1	2	2	76	1	0	0	131	130	2	1	23001.31197
817	2864	2864	54487	25	351.7671	257	33.36	1.06	1	2	90.02638283	1	45	3	1	3	1	85	1	0	0	110	108	2	1	18121.6973375
818	2868	2868	54491	42	150.022233333333	193	58.18	1.4	1	1	89.43613976	1	63	3	1	3	1	81	1	1	1	131	130	2	1	15776.5015025
819	2869	2869	54492	57	85.3089666666666	138	21.42	1.22	2	2	89.74074634	1	29	3	3	3	1	86	1	0	0	129	128	2	1	7780.5767525
820	2881	2881	54504	71	103.532833333333	206	30.05	4.03	2	1	88.5584028	1	55	4	3	2	1	89	1	0	0	117	117	2	2	3166.0512725
821	2886	2886	54509	27	440	155	41.11	0.88	2	1	77.42688135	1	60	3	1	1	2	78	1	0	0	122	121	2	2	15749.423845
822	2897	2897	54520	28	283.975533333333	201	28.82	0.65	2	2	96.37914861	1	27	3	1	2	1	84	1	0	0	130	129	2	1	19508.4748625
823	2901	2901	54524	47	215	222	35.15	0.88	1	1	117.094146	2	41	1	1	2	1	82	1	0	0	129	128	2	1	3877.53399
824	2910	2910	54533	24	348.468566666667	206	45.72	1.58	1	1	57.83391066	1	68	3	1	1	1	83	1	0	0	111	110	2	2	18559.21305
825	2911	2911	54534	61	82	199	23.96	1.6	2	2	83.46642157	2	30	3	1	2	2	80	1	0	0	123	122	2	1	4689.7714325
826	2917	2917	54540	36	160	177	56.21	1.06	1	1	107.0374843	1	47	2	2	1	1	86	1	0	0	130	129	2	2	4960.491115
827	2919	2919	54542	44	100	239	22.28	2.18	1	2	54.11515861	1	49	2	1	3	2	83	1	0	0	115	114	2	1	24230.1646925
828	2923	2923	54546	23	388.854501149425	197	38.09	0.91	2	2	104.7451993	1	35	3	1	1	2	76	1	0	0	130	129	2	1	14307.5380125
829	2927	2927	54550	44	116.444466666667	169	33.17	1.1	2	1	85.04700394	1	50	3	1	3	3	86	1	0	0	125	124	2	1	17217.79465
830	2928	2928	54551	39	192	173	41.63	0.75	1	2	118.6468961	1	47	1	1	2	1	87	1	0	0	116	115	2	2	6229.0379375
831	2943	2943	54566	47	145.999133333333	202	21.67	1.32	2	1	55.56114837	2	67	3	1	1	2	81	1	0	0	128	128	2	1	16248.0681375
832	2957	2957	54580	24	354.8524	191	30.57	1.8	2	1	76.41624213	1	80	3	2	3	2	83	1	1	1	30	29	2	2	6399.7124925
833	2958	2958	54581	44	113.243166666667	159	21.94	1.02	1	1	103.9301561	1	25	2	3	1	2	87	1	0	0	116	114	2	1	5934.4255475
834	2960	2960	54583	47	158	189	40	0.89	1	2	72.55110287	2	64	3	1	3	1	80	1	0	0	123	121	2	1	14633.0050075
835	2963	2963	54586	49	144	223	29.01	1.08	1	2	89.36510999	1	37	4	1	3	1	79	1	0	0	124	123	2	1	5900.79168
836	2964	2964	54587	50	79	171	33.97	0.42	2	2	87.03826717	2	37	3	3	3	2	86	1	0	0	117	116	2	1	14818.6484375
837	2977	2977	54600	82	78.1104999999999	153	21.15	2.09	1	2	89.56453474	2	26	2	2	3	1	86	1	0	0	130	129	2	1	5418.87056
838	2978	2978	54601	66	96.4663	162	18.34	1.19	1	1	84.62850167	2	72	2	1	3	2	88	1	0	0	113	111	2	2	4554.281325
839	2981	2981	54604	80	90.9226	177	21.65	0.95	1	2	110.1879761	1	24	3	1	1	1	83	1	0	0	111	110	2	1	9320.994275
840	2990	2990	54613	97	122	293	29.65	2.57	1	2	122.8810395	1	54	3	1	2	1	80	1	0	0	122	121	2	1	4492.92595
841	2993	2993	54616	37	162.572133333333	160	36.11	0.92	1	1	113.3249736	2	53	2	1	1	2	78	1	0	0	123	123	2	1	3738.54577
842	2997	2997	54620	68	189	158	31.45	0.91	2	1	72.23342827	2	75	3	1	1	1	80	1	0	0	123	123	2	1	4722.1917675
843	2999	2999	54622	115	116	199	53.78	4.49	2	2	41.20565087	2	70	3	1	3	1	76	1	1	0	107	106	2	1	9350.3263625
844	3000	3000	54623	76	111.1143	180	33.7	1.11	2	1	45.94247886	2	80	3	2	3	2	77	1	1	0	103	102	2	1	9283.9052925
845	3005	3005	54628	77	102.8779	223	25.41	1.79	1	2	61.70066857	2	75	3	1	3	1	85	1	0	0	127	126	2	1	8995.9285425
846	3008	3008	54631	42	137	206	26.75	0.98	1	1	101.9686566	1	64	1	1	3	1	82	1	1	0	15	14	2	2	1831.960146
847	3009	3009	54632	60	143.892533333333	253	31.93	1.04	1	1	63.36421088	2	49	3	3	3	2	85	1	1	0	98	98	2	1	4443.6598625
848	3011	3011	54634	35	184.913866666667	209	24.86	1.44	2	1	72.99136391	1	72	2	1	3	1	85	1	0	0	111	110	2	1	7929.0316125
849	3014	3014	54637	46	142	264	22.44	1.84	1	2	41.5201111	2	80	3	1	3	2	83	1	0	0	128	128	2	1	8133.17733
850	3019	3019	54642	51	150.415133333333	201	25.71	5.16	2	1	66.54709707	1	68	1	1	1	1	75	1	0	0	121	120	2	1	2163.0650195
851	3021	3021	54644	33	237.772333333333	152	31.28	1.01	1	1	182.0320365	2	31	2	1	3	1	75	1	0	0	120	119	2	2	8554.987775
852	3022	3022	54645	43	264	214	33.67	2.6	1	2	60.05364292	1	59	3	1	2	1	76	1	0	0	121	119	2	1	5661.82398
853	3023	3023	54646	46	185.589333333333	275	22.51	1.27	1	1	73.56075807	2	64	2	1	3	1	83	1	0	0	111	110	2	1	2043.82439725
854	3024	3024	54647	40	171	236	32.41	1.58	2	1	119.540903	1	39	1	1	1	2	86	1	0	0	117	117	2	1	6588.8486075
855	3029	3029	54652	24	186	164	30.49	2.57	2	1	110.2658255	1	29	4	1	2	2	83	1	0	0	115	114	2	1	8640.8298225
856	3037	3037	54660	59	108.345433333333	175	27.32	2.58	2	2	83.72863217	1	54	3	1	3	1	77	1	0	0	125	124	2	1	22843.2350575
857	3040	3040	54663	41	113.167312820513	135	30.32	1.62	2	2	48.15339888	1	72	4	2	1	2	83	1	0	0	115	114	2	1	3887.208795
858	3046	3046	54669	25	266	158	25.97	1.92	2	2	78.51597754	1	70	3	2	2	1	77	1	0	0	124	124	2	2	8515.28488
859	3066	3066	54689	34	146.619366666667	178	52.34	0.54	1	1	110.1801038	2	25	4	3	3	1	84	1	0	0	131	131	2	1	5062.564935
860	3069	3069	54692	40	146.544212820513	180	27.37	1.66	1	2	98.6606734	1	47	3	1	3	1	77	1	0	0	125	124	2	1	20031.706165
861	3075	3075	54698	57	137.933233333333	175	43.2	0.53	2	1	83.22247715	2	62	1	1	3	3	86	1	0	0	125	125	2	2	1264.58007325
862	3084	3084	54707	75	95.8922333333333	221	21.39	1.49	1	1	103.5820132	1	79	4	1	1	1	84	1	1	0	89	88	2	2	2832.2781625
863	3086	3086	54709	37	135	137	28.44	1.77	2	2	100.5617868	1	79	3	1	1	2	76	1	0	0	130	129	2	1	8411.38826
864	3090	3090	54713	42	150.325533333333	171	43.76	0.83	1	1	123.8395235	1	48	3	3	1	1	80	1	0	0	123	122	2	1	3536.217575
865	3093	3093	54716	57	44	151	25.04	2.22	1	2	105.2962557	2	21	4	1	3	1	83	1	0	0	111	110	2	1	8795.653605
866	3096	3096	54719	59	143	211	28.39	0.45	1	1	106.4585911	2	35	4	1	3	1	84	1	0	0	130	129	2	1	5318.8016725
867	3102	3102	54725	23	1097	331	31.69	2.59	2	2	108.8045694	1	62	3	2	3	2	79	1	0	0	119	118	2	2	16820.6844475
868	3107	3107	54730	48	213	192	23.55	1.82	1	1	74.81005634	2	78	3	2	2	1	77	1	1	0	92	90	2	1	5434.203075
869	3109	3109	54732	59	110	200	48.28	0.37	1	1	115.762376	2	36	3	1	2	2	83	1	0	0	128	127	2	1	5751.773885
870	3111	3111	54734	34	170.4435	190	24.5	0.72	1	1	88.87052916	1	65	3	1	3	1	80	1	0	0	122	121	2	1	13174.11158
871	3115	3115	54738	33	261	130	35.77	1.6	2	2	62.97388905	1	67	3	1	3	2	81	1	0	0	127	126	2	2	14349.69359
872	3116	3116	54739	41.3414333333333	189.181733333333	189.535533333333	43.3	1.49	2	1	83.9534348220742	1	62	1	2	2	1	75	1	0	0	120	119	2	2	2339.39509225
873	3120	3120	54743	47	158	306	25.57	1.57	2	1	74.81005634	2	78	3	1	1	1	80	1	0	0	122	122	2	1	8741.7164325
874	3121	3121	54744	35	181.9634	159	33.34	1.07	2	1	90.99657335	1	70	3	1	2	2	76	1	0	0	131	130	2	2	8411.38826
875	3134	3134	54757	61	121.610266666667	181	30.94	1.56	2	1	101.44058	2	63	1	1	1	1	75	1	0	0	120	119	2	2	2195.21219425
876	3136	3136	54759	49	106.679933333333	192	28.2	1.59	2	2	92.59078025	2	34	4	3	2	2	84	1	0	0	118	118	2	1	8044.0173775
877	3137	3137	54760	47	142.479733333333	153	36.8	0.93	2	1	61.54832851	1	75	3	2	1	1	85	1	1	0	107	107	2	2	2237.1172995
878	3138	3138	54761	31	273.102166666667	194	28.53	0.55	2	1	143.1236384	2	43	1	2	1	3	86	1	0	0	125	124	2	1	3600.370775
879	3144	3144	54767	33	96	166	32.34	0.82	2	2	126.7844786	2	23	1	1	1	1	78	1	0	0	114	114	2	1	4582.9077875
880	3146	3146	54769	31	213	119	32.23	3.19	2	1	56.07309258	1	64	3	1	3	2	76	1	1	0	103	102	2	2	4643.17956
881	3147	3147	54770	21	1651	283	25.79	1.43	1	2	107.5612693	1	35	1	1	1	1	80	1	0	0	122	121	2	2	4800.2692775
882	3148	3148	54771	44	300.798833333333	295	32.83	0.82	2	1	87.80986383	2	65	2	2	1	2	82	1	1	0	25	24	2	2	1861.47313925
883	3157	3157	54780	90	94.9833000000001	180	22.72	0.54	2	2	68.49783567	1	72	2	1	3	1	85	1	0	0	110	110	2	1	7778.09475
884	3160	3160	54783	114	106.727733333333	198	30.35	0.73	1	2	111.6613163	2	43	3	1	1	1	80	1	0	0	122	121	2	1	14793.26702
885	3165	3165	54788	41	216	192	28.54	3.09	2	1	107.7703161	1	70	3	1	1	2	75	1	0	0	131	130	2	2	2992.6729975
886	3179	3179	54802	76	39	183	24.85	2.62	1	2	66.92623653	1	60	3	2	3	2	81	1	0	0	128	127	2	1	4826.5972225
887	3180	3180	54803	33	110	135	33.2	1.11	1	2	71.11219681	1	63	3	2	3	1	88	1	0	0	113	112	2	2	14093.850525
888	3185	3185	54808	51	87	176	32.69	1.85	1	1	77.90984	1	77	3	1	3	1	77	1	1	1	110	109	2	1	7857.8377425
889	3187	3187	54810	60	160.451666666667	202	28.1	1.31	2	1	166.5321724	2	63	1	2	1	1	88	1	0	0	113	113	2	2	1325.55061725
890	3190	3190	54813	47	171	266	28.2453663333333	1.8	1	1	77.66420966	1	66	2	1	3	2	87	1	0	0	117	116	2	1	4810.8622875
891	3193	3193	54816	58	92.6941	186	23.46	1.13	1	1	98.19668422	2	32	2	3	1	2	78	1	0	0	124	123	2	1	6311.986865
892	3198	3198	54821	42	194.972633333333	225	33.97	1.44	2	1	107.0706249	2	58	3	1	2	1	77	1	0	0	124	123	2	1	6227.8827025
893	3199	3199	54822	35	156.603933333333	143	31.559752	0.97	2	1	58.55150986	1	73	3	1	3	2	83	1	1	0	43	42	2	2	3074.6835825
894	3203	3203	54826	48	141.101666666667	194	30.41	1.84	1	1	96.14840686	1	65	1	1	1	1	85	1	1	0	68	68	2	1	1662.28095775
895	3208	3208	54831	41	185.789966666667	194	25.9	2.91	2	1	23.06804492	2	80	3	2	1	1	80	1	1	0	62	61	2	2	7901.37107
896	3209	3209	54832	48	84	196	30.19	0.64	2	2	117.4389282	2	28	1	1	3	1	85	1	0	0	110	110	2	1	4806.90503
897	3212	3212	54835	75	121.442333333333	214	32.110732	3.23	1	1	93.18500895	2	62	2	2	3	2	88	1	1	1	107	107	2	1	1325.55061725
898	3216	3216	54839	55	116	204	22.46	2.14	1	2	34.33974468	1	80	3	1	3	2	81	1	1	0	55	55	2	2	5447.76343
899	3220	3220	54843	43	122.3706	194	23.64	0.77	1	2	101.4236914	1	21	3	3	3	1	79	1	0	0	124	124	2	1	7207.8698175
900	3235	3235	54858	56	99.6329	169	23.17	1.53	2	2	109.8917882	1	36	3	3	2	2	80	1	0	0	123	122	2	1	4938.32616
901	3238	3238	54861	53	250	198	37.82	1.01	2	1	63.92359259	2	63	3	1	1	2	76	1	0	0	131	131	2	2	13589.4140025
902	3239	3239	54862	48	143.783233333333	219	26.58	2.49	2	2	82.52281744	1	58	3	2	1	2	83	1	0	0	114	113	2	1	6020.4209025
903	3240	3240	54863	63	111.234066666667	139	28.06	3.13	2	1	32.28224457	1	80	3	1	3	1	86	1	1	0	92	92	2	2	5496.1593825
904	3243	3243	54866	47	153	154	31.6	1.34	2	2	85.0805358	1	67	2	1	1	1	83	1	0	0	111	110	2	2	17150.59238
905	3244	3244	54867	64	108.3255	238	25.07	2.05	2	1	69.20354353	2	62	3	2	3	2	89	1	0	0	125	124	2	1	13507.6387525
906	3251	3251	54874	63	106.831233333333	167	22.02	2.52	2	1	108.5019905	1	73	1	1	1	1	81	1	0	0	109	107	2	2	2402.75081175
907	3252	3252	54875	72	66	205	26.96	2.36	2	2	79.18148496	1	60	4	2	3	2	84	1	0	0	119	118	2	1	2491.36213825
908	3258	3258	54881	43	182	197	27.8273846666667	1.35	2	1	66.03125345	1	78	3	1	2	2	79	1	1	1	9	9	2	1	8232.755865
909	3264	3264	54887	28	225.6878	157	24.24	0.97	2	1	121.3578695	1	39	3	2	3	2	82	1	0	0	127	126	2	1	5326.6950725
910	3269	3269	54892	62	100.8881	190	21.06	1.04	2	1	100.1094025	1	61	3	1	3	2	75	1	0	0	133	133	2	1	14661.049855
911	3271	3271	54894	53	199	263	26.94	1.95	2	1	79.64133555	2	77	3	2	3	2	78	1	0	0	121	120	2	1	9844.7918
912	3276	3276	54899	50	53	127	19.83	0.48	1	1	120.5015525	1	20	3	3	3	2	80	1	0	0	123	122	2	1	8578.74122
913	3277	3277	54900	37	148.821033333333	171	49.37	2.14	2	2	87.51816698	1	46	4	1	1	1	77	1	0	0	125	125	2	2	6212.048625
914	3278	3278	54901	35	203.7403	246	34.07	0.67	1	1	78.28483852	2	44	3	1	3	2	79	1	0	0	119	119	2	1	4723.1078625
915	3284	3284	54907	68	51	164	33.61	0.64	2	1	105.96856	2	39	3	2	3	2	83	1	0	0	127	126	2	1	5816.477845
916	3285	3285	54908	38	215	208	28.01	4.04	2	2	44.11341788	2	62	4	2	1	1	79	1	0	0	124	123	2	1	4765.2523925
917	3287	3287	54910	71	69	180	21.97	0.75	2	1	77.24363237	2	47	2	2	3	1	82	1	0	0	129	128	2	1	4900.5843625
918	3291	3291	54914	33	149	181	33.02	1.14	1	2	78.6296633	1	33	3	1	3	1	84	1	0	0	131	130	2	1	14610.5728175
919	3293	3293	54916	54	83	209	29.5178553333333	2.23	2	1	71.12134978	2	66	3	2	3	1	77	1	1	0	28	27	2	1	5151.4797325
920	3297	3297	54920	71	84.1898666666666	188	28.41	1.21	1	2	66.20206476	1	50	4	2	3	1	84	1	0	0	131	131	2	1	4281.673805
921	3298	3298	54921	35	98	152	40.65	0.5	1	2	146.0454342	1	25	1	3	3	1	87	1	0	0	116	115	2	2	8203.10787
922	3300	3300	54923	36	213	231	44.73	1.19	2	2	75.74348299	1	60	1	1	3	1	85	1	0	0	111	110	2	1	1662.28095775
923	3303	3303	54926	34	212.784795238095	226	27.8	1.03	2	1	65.2052063	1	62	3	1	3	2	75	1	1	0	30	29	2	1	5393.2836125
924	3304	3304	54927	52	159.168166666667	248	34.17	1.01	1	1	69.13535416	2	71	3	1	2	2	81	1	0	0	128	128	2	1	9521.7769725
925	3309	3309	54932	55	270.513366666667	301	33.9	3.6	1	2	102.2358471	1	55	1	1	1	1	78	1	0	0	114	113	2	2	2690.0189125
926	3310	3310	54933	29	178	237	28.06	1.68	1	2	79.14504809	1	51	4	1	3	1	78	1	0	0	114	114	2	1	4394.3605025
927	3312	3312	54935	34	168.887866666667	179	25.1	0.8	2	1	68.94502487	1	60	3	1	3	1	85	1	0	0	110	110	2	1	12771.3588525
928	3320	3320	54943	70	113.3988	159	25.3	0.96	2	2	55.42631407	1	65	2	2	2	2	82	1	0	0	127	126	2	2	2100.477795
929	3325	3325	54948	36	183.024833333333	184	38.42	1.55	1	1	73.8731539	2	72	3	1	1	2	76	1	0	0	130	129	2	1	9728.3782425
930	3327	3327	54950	52	194	270	23.98	2.17	2	2	68.11425882	2	59	3	1	3	2	80	1	0	0	123	122	2	1	28105.3784
931	3333	3333	54956	55	92	194	44.19	0.57	2	1	94.24826506	2	25	3	1	3	2	83	1	0	0	116	115	2	1	21857.077395
932	3334	3334	54957	58	100.5108	144	29.07	1.38	1	2	65.59547542	1	73	3	2	3	1	76	1	0	0	121	120	2	1	8028.5771225
933	3335	3335	54958	46	109	147	35.56	2.81	2	1	94.10403505	2	70	2	1	3	2	85	1	0	0	109	109	2	2	9974.21139
934	3343	3343	54966	33	146.1422	136	41.18	0.76	1	1	101.6765511	1	38	3	1	3	2	85	1	0	0	109	108	2	1	16962.6823775
935	3349	3349	54972	49	146.238033333333	167	39.84	2.96	2	1	67.74589105	1	80	2	1	1	1	88	1	1	0	14	12	2	2	5350.6343525
936	3351	3351	54974	38	157	205	27.59	3.47	2	1	30.60250609	1	80	3	1	2	2	76	1	1	0	80	80	2	1	5673.97742
937	3355	3355	54978	58	126.6379	230	43.41	2.05	2	1	54.79935223	2	80	4	2	1	2	88	1	0	0	112	111	2	2	3069.9858725
938	3360	3360	54983	43	95	141	23.84	3.01	2	1	33.00318837	1	80	3	1	1	1	82	1	1	0	4	3	2	1	5702.4835525
939	3366	3366	54989	58	101.002433333333	179	25.95	3.57	2	1	62.07539428	1	79	4	1	2	1	82	1	1	0	78	77	2	1	3456.957335
940	3367	3367	54990	62	142.3314	260	27.54	2.09	2	2	63.53326309	2	69	3	2	3	2	85	1	0	0	109	109	2	1	15786.7421325
941	3370	3370	54993	54	289	273	26.91	2.9	1	1	38.24825547	2	70	1	1	1	1	75	1	0	0	121	120	2	2	3888.276755
942	3371	3371	54994	39	165.432466666667	192	30.69	1.25	1	1	66.78817589	2	65	1	1	3	2	80	1	0	0	123	122	2	1	2195.21219425
943	3373	3373	54996	62	61	187	22.07	1.42	1	2	138.8901709	2	29	1	2	1	2	75	1	0	0	131	130	2	1	7072.49814
944	3377	3377	55000	39	255	213	30.94	1.66	2	1	118.3827944	2	52	1	2	1	1	81	1	0	0	110	109	2	2	4484.9792275
945	3381	3381	55004	31	377.580366666667	284	28.62	2.48	1	1	61.31194921	1	51	2	1	1	2	78	1	0	0	124	123	2	1	3663.630325
946	3383	3383	55006	46	143.640266666667	237	30.14	3.39	1	1	93.72726111	1	47	3	1	3	1	82	1	0	0	128	127	2	1	20284.2764175
947	3389	3389	55012	46.7630666666667	158.534233333333	201.603433333333	38.38	0.57	1	1	100.703424419404	2	41	3	3	3	1	88	1	0	0	112	111	2	2	3627.4464825
948	3391	3391	55014	67	147.467133333333	260	50.09	1.96	1	1	122.2951717	2	67	1	2	1	2	85	1	0	0	107	106	2	1	1693.73236025
949	3394	3394	55017	59	158.8445	287	33.35	0.78	1	2	77.40747938	1	46	4	1	1	1	86	1	0	0	130	130	2	1	5985.7263425
950	3395	3395	55018	68	117	199	23.61	2.16	1	2	78.31282559	1	67	3	1	3	2	85	1	0	0	109	108	2	1	15087.3804975
951	3396	3396	55019	33	190.8953	162	36.18	0.78	2	1	73.71954624	1	65	1	1	2	1	75	1	1	0	96	94	2	2	2339.39509225
952	3397	3397	55020	47	123	215	27.42	0.82	1	1	72.44889589	1	47	3	1	2	2	81	1	0	0	128	127	2	1	22292.6907
953	3400	3400	55023	34	272	187	48.22	0.85	1	1	93.62238988	1	33	3	1	2	2	75	1	0	0	131	131	2	1	16425.3196175
954	3410	3410	55033	37	201.2895	213	32.24	1.74	2	1	78.22809593	2	78	3	1	1	2	84	1	0	0	119	119	2	2	9227.1145225
955	3415	3415	55038	58	105.776	195	26.66	1.53	2	1	80.9146546	2	53	4	2	1	1	84	1	0	0	131	130	2	1	5460.557205
956	3419	3419	55042	43	130.790566666667	182	39.43	0.88	1	1	83.20558547	1	47	3	2	2	1	77	1	0	0	125	123	2	1	5188.642735
957	3421	3421	55044	62	122.520033333333	241	26.46	3.25	2	2	47.42551608	2	79	3	1	2	2	81	1	0	0	128	127	2	1	9706.5506475
958	3423	3423	55046	57	104.008733333333	154	29.68	2.16	1	2	75.52876973	2	80	3	1	3	1	82	1	1	0	69	68	2	1	9544.5538975
959	3424	3424	55047	46	238.8783	290	40.76	0.88	2	1	76.75319622	2	64	3	1	3	2	82	1	1	0	70	69	2	2	20845.31214
960	3430	3430	55053	45	121.876433333333	180	28.51	0.52	1	1	92.48007482	2	43	1	1	1	3	86	1	0	0	125	124	2	1	3600.370775
961	3434	3434	55057	67	61	196	30.8	1.87	1	2	59.46158936	2	71	4	3	3	1	77	1	0	0	124	124	2	2	3580.2311175
962	3435	3435	55058	35	208	204	29.86	1.35	2	2	79.72829253	1	58	1	1	1	2	87	1	0	0	116	115	2	1	2637.2968425
963	3444	3444	55067	61	137	166	30.70792	3.66	1	1	5.174503682	2	61	1	3	1	1	75	1	0	0	121	120	2	2	2053.351826
964	3446	3446	55069	48	133.884233333333	151	27.53	1.07	2	1	64.42008604	1	76	3	2	2	1	84	1	1	1	114	113	2	2	6912.193915
965	3450	3450	55073	56	125.584833333333	184	37.39	0.99	2	1	91.87895273	2	52	2	2	3	1	76	1	0	0	121	120	2	2	5475.1321325
966	3452	3452	55075	43	159.2206	228	26.21	2	1	2	110.5220254	1	35	1	1	3	2	88	1	0	0	113	113	2	1	5927.36821
967	3453	3453	55076	88	122	267	22.16	1.35	1	1	87.00770861	2	80	3	2	1	1	86	1	0	0	130	129	2	1	6319.1935075
968	3456	3456	55079	45	85	191	35.4	3.04	1	2	51.853077	1	50	2	3	3	2	79	1	0	0	119	118	2	1	3696.7227125
969	3461	3461	55084	42	151.480766666667	235	29.14	0.72	1	2	80.46851413	1	22	3	3	3	1	79	1	0	0	124	124	2	1	7987.23117
970	3463	3463	55086	55	141	228	23.81	0.67	2	2	114.298285	2	32	3	1	3	2	82	1	0	0	128	127	2	1	19425.27557
971	3468	3468	55091	36	216.5926	259	28.05	2.72	2	1	80.34624039	1	50	3	2	1	2	80	1	0	0	122	121	2	1	6336.008475
972	3471	3471	55094	40	119.571833333333	134	26.29	2.14	2	1	87.08511702	1	53	3	1	3	2	81	1	1	0	54	53	2	1	5798.2253075
973	3476	3476	55099	45	176.1088	240	32.55	0.92	1	1	89.69151463	2	50	1	3	1	2	88	1	0	0	112	111	2	1	2564.399075
974	3479	3479	55102	33	173.0684	161	39.51	1.11	2	1	67.41778062	1	67	3	2	3	2	83	1	1	0	48	47	2	2	16857.1771675
975	3483	3483	55106	48	48	169	29.23	0.53	1	1	87.80986383	2	65	2	2	2	2	78	1	0	0	122	120	2	1	1344.798193
976	3485	3485	55108	65	103	203	29.34	1.1	1	1	82.9526033	2	63	1	1	1	2	86	1	0	0	115	114	2	1	1562.4096145
977	3492	3492	55115	39	134	223	35.88	0.99	1	1	76.27660841	2	36	4	3	3	2	78	1	0	0	122	121	2	1	9198.9875575
978	3497	3497	55120	51	134	160	27.02	1.43	1	2	82.4554409	1	55	4	2	1	2	82	1	0	0	127	125	2	1	6163.3390725
979	3503	3503	55126	57	114.879733333333	212	21.22	4.96	1	2	87.22028271	1	63	4	2	1	2	82	1	1	1	18	17	2	1	3235.3855575
980	3511	3511	55134	53	131.9323	207	30.78	1.42	1	2	95.10526733	2	61	3	1	3	1	82	1	1	0	120	119	2	1	16022.7362325
981	3516	3516	55139	95	74	222	29.43	0.87	1	2	93.37855434	2	41	4	2	3	2	84	1	0	0	119	118	2	1	6888.9074125
982	3524	3524	55147	38	444	180	26.34	1.8	2	2	95.95002873	2	42	3	3	2	1	83	1	0	0	111	111	2	1	22639.262875
983	3529	3529	55152	57	121	200	29.5	4.4	1	2	45.50459619	2	80	3	1	1	2	77	1	1	0	92	90	2	1	9648.2201425
984	3532	3532	55155	43	60	195	25.26	0.84	1	1	68.75670808	1	29	4	3	2	2	87	1	0	0	115	115	2	1	7401.7830225
985	3534	3534	55157	34	201.596033333333	200	23.7	1.25	1	2	100.1958583	1	36	1	1	1	2	86	1	0	0	116	115	2	1	6698.10296
986	3535	3535	55158	41	171.126533333333	185	36.35	1.29	1	1	82.23108252	2	61	3	1	2	2	75	1	0	0	132	132	2	1	18976.661045
987	3538	3538	55161	47	129.8906	173	27.12	2.42	2	1	39.02952619	1	80	1	1	1	2	86	1	1	0	52	51	2	1	2719.09691
988	3542	3542	55165	25	239.132566666667	170	30.37	3.2	1	1	69.40724112	1	71	1	1	1	1	87	1	0	0	117	116	2	1	3303.8744475
989	3545	3545	55168	59	163.8118	267	31.71	0.96	1	1	87.00924612	2	68	2	2	2	1	85	1	0	0	110	108	2	1	1370.81262325
990	3547	3547	55170	64	63	163	38.5	0.58	1	1	62.62508555	2	55	2	3	3	2	84	1	0	0	119	118	2	1	6054.242265
991	3549	3549	55172	60	130	169	22.67	1.39	2	1	83.55357288	1	37	2	1	2	2	83	1	0	0	114	113	2	1	5409.34877
992	3551	3551	55174	50	140	203	36.13	0.99	2	1	28.46715131	2	70	4	1	1	3	86	1	0	0	125	124	2	2	3076.60251
993	3553	3553	55176	35	186.5078	177	37.95	2.05	2	1	62.69117149	2	58	3	2	2	1	82	1	1	0	93	92	2	1	5572.5466025
994	3556	3556	55179	41	159	157	24.24	1.08	1	2	48.25521716	2	80	3	1	3	2	76	1	0	0	130	129	2	1	8964.2874375
995	3557	3557	55180	42	114	174	34.99	4.15	2	1	52.41296841	1	62	4	1	3	1	83	1	0	0	111	110	2	2	3261.81228
996	3571	3571	55194	52	96	142	42.75	4.96	1	1	22.42013763	2	75	3	1	3	2	76	1	0	0	113	112	2	1	9728.3782425
997	3575	3575	55198	73	117.621633333333	231	31.06	1.25	1	2	67.31467987	1	53	2	1	1	2	87	1	0	0	115	115	2	1	3457.218725
998	3579	3579	55202	47	114	189	32.17	0.87	1	2	86.75177103	2	69	3	1	3	1	76	1	0	0	120	119	2	2	15353.8274675
999	3585	3585	55208	36	293	269	22.71	1.25	1	2	96.9672112	1	48	1	2	1	1	88	1	1	0	61	60	2	2	4349.0547675
1000	3588	3588	55211	29	211.778328571428	164	30.06	0.84	1	2	88.83757011	1	36	3	1	3	2	75	1	0	0	132	131	2	1	22534.2411125
1001	3589	3589	55212	40	190	170	28.4	1.75	1	1	65.13103251	1	72	3	1	2	1	80	1	0	0	122	121	2	2	7558.296885
1002	3591	3591	55214	25	213	169	32.26	1.13	2	1	113.3509495	1	38	1	1	2	3	86	1	0	0	125	124	2	1	4611.873045
1003	3596	3596	55219	59.5768	120.795966666667	202.892633333333	25.71	2.3	2	2	83.2160948424694	2	59	3	2	1	2	83	1	0	0	115	114	2	1	27852.506575
1004	3600	3600	55223	41	219	236	28.68	1.73	2	1	115.1446659	2	49	3	2	3	2	83	1	0	0	127	125	2	2	5222.982665
1005	3601	3601	55224	48	306	199	34.43	1.2	1	2	63.07164363	1	33	2	2	2	1	82	1	0	0	129	127	2	2	3679.999835
1006	3616	3616	55239	58	122.525666666667	220	26.65	2.38	2	2	129.874938	2	62	4	3	1	2	81	1	0	0	128	128	2	1	4317.02248
1007	3617	3617	55240	58	79	256	24.3	2.15	1	1	114.9933066	2	60	2	1	1	1	75	1	0	0	119	119	2	2	2195.21219425
1008	3618	3618	55241	37	162	162	32.4	0.97	1	1	74.22897797	1	51	4	1	3	1	82	1	0	0	129	128	2	1	5269.4966475
1009	3621	3621	55244	73	99.2254999999999	230	31.09	2.09	2	2	99.5595066	1	72	4	1	1	1	83	1	1	0	86	85	2	1	4016.90049
1010	3627	3627	55250	38	179.851833333333	213	48.87	0.4	1	2	99.3745287	2	24	3	3	3	2	80	1	0	0	123	122	2	1	20565.1565575
1011	3631	3631	55254	42	137.883766666667	148	33.26	0.77	1	2	74.52269709	1	65	3	1	3	1	88	1	0	0	113	113	2	2	14486.23923
1012	3633	3633	55256	45	113	166	33.55	1.65	2	1	69.66666817	1	57	3	1	3	1	84	1	0	0	131	130	2	1	18901.9410075
1013	3635	3635	55258	70	75.8779333333333	200	23.02	1.33	1	1	65.65473342	2	49	4	1	3	2	84	1	0	0	119	119	2	1	5824.533425
1014	3636	3636	55259	60	109	195	34.51	2.95	1	1	49.12369586	2	77	3	2	1	1	82	1	1	0	99	99	2	1	5281.57913
1015	3637	3637	55260	41	126.344846153846	150	37.72	1.51	2	2	109.6617389	1	48	4	2	2	1	84	1	0	0	131	130	2	1	5070.7325125
1016	3645	3645	55268	31	206.284733333333	155	37.28	1.44	2	1	59.94102166	1	68	3	1	3	2	76	1	0	0	131	130	2	2	14661.049855
1017	3647	3647	55270	62	100.496366666667	177	31.08	1.73	1	2	70.45976514	2	39	3	1	3	1	84	1	0	0	131	130	2	1	13494.745725
1018	3649	3649	55272	59	79	159	44.41	1.91	1	1	71.18334081	1	66	2	1	3	2	88	1	0	0	112	110	2	2	13515.52356
1019	3653	3653	55276	51	112	188	22.99	1.04	1	2	81.33371956	1	66	2	1	3	1	85	1	0	0	111	111	2	1	13820.302215
1020	3656	3656	55279	102	49	287	30.61	2.72	2	2	81.83341402	2	58	4	1	3	2	80	1	0	0	123	122	2	1	7861.633185
1021	3658	3658	55281	68	55	148	26.74	2.07	2	1	57.36230146	2	80	4	2	3	1	84	1	1	0	90	89	2	1	3210.6539725
1022	3659	3659	55282	28	715	268	28.31	1.5	2	1	123.9902788	1	56	1	1	1	2	87	1	0	0	118	118	2	2	3225.850575
1023	3663	3663	55286	74	96	161	25.3	2.12	2	2	103.8434171	2	47	4	3	3	1	79	1	0	0	124	123	2	1	7969.7722275
1024	3666	3666	55289	45	194.926466666667	209	31.71	0.79	1	1	82.46478724	2	70	1	1	1	1	75	1	0	0	119	119	2	2	3985.0426075
1025	3669	3669	55292	46	167	249	39.17	1.22	1	1	87.29185703	1	71	3	1	2	2	80	1	0	0	123	122	2	2	9615.3103375
1026	3671	3671	55294	63	116.539266666667	226	29.67	1.73	2	2	64.61486503	1	68	3	2	2	2	85	1	0	0	109	108	2	1	15126.48632
1027	3672	3672	55295	28	227	173	36.34	1.97	1	2	52.84488086	1	53	3	1	3	2	77	1	0	0	117	117	2	2	24753.8639075
1028	3674	3674	55297	68	106.183133333333	203	26.58	1.02	1	1	76.92294039	2	68	3	1	2	2	83	1	0	0	114	113	2	1	6705.62495
1029	3675	3675	55298	29	180	190	32.68	1.72	2	1	81.69431441	2	63	3	2	2	1	76	1	0	0	119	118	2	2	5480.6422175
1030	3678	3678	55301	74	127.060633333333	264	22.75	1.63	2	2	56.70085166	2	80	3	2	3	1	80	1	1	1	116	115	2	2	7901.37107
1031	3680	3680	55303	46	88	156	44.14	1.2	1	1	39.07622024	2	71	3	1	1	2	80	1	1	0	69	68	2	2	11336.60445
1032	3688	3688	55311	55	129.095966666667	151	31.98	2.83	1	1	7.080528362	2	55	2	2	3	1	77	1	1	1	112	112	2	2	3125.957615
1033	3689	3689	55312	61	123.473633333333	261	22.3	1.77	1	1	69.01693778	1	73	2	1	3	2	88	1	0	0	112	110	2	1	2268.7996185
1034	3690	3690	55313	47	133.908566666667	183	31.48	1.61	1	1	71.62195812	2	73	3	1	2	2	76	1	0	0	131	130	2	1	9728.3782425
1035	3696	3696	55319	53	184	261	27.22	1.55	1	1	100.2864595	2	73	3	2	2	2	80	1	0	0	122	121	2	2	11613.140795
1036	3701	3701	55324	44	69	154	37.14	1.81	2	2	151.2524697	1	46	3	1	3	2	79	1	0	0	119	119	2	2	21435.2795175
1037	3703	3703	55326	56	105	247	28.29	1.45	1	1	121.3028824	2	51	1	2	1	2	88	1	0	0	113	112	2	1	2816.745815
1038	3709	3709	55332	35	143.4824	134	41.41	1.21	1	2	69.48856931	2	74	3	2	1	1	80	1	0	0	122	121	2	2	4632.3002325
1039	3710	3710	55333	74	145	213	20.71	4.31	2	2	98.83160428	2	31	4	3	2	2	84	1	0	0	118	117	2	1	5726.2969925
1040	3719	3719	55342	94	71	221	24.76	2.02	2	2	90.41734593	2	61	3	2	3	2	85	1	0	0	109	108	2	1	16438.28268
1041	3730	3730	55353	64	79	280	35.81	1.95	1	1	80.29857448	1	45	4	1	3	2	75	1	0	0	132	132	2	1	8074.94521
1042	3737	3737	55360	41	132.7517	116	28.18	2.25	1	1	60.89758063	2	80	3	2	2	1	79	1	1	0	27	26	2	2	7012.9558175
1043	3744	3744	55367	56	101.3809	171	29.12	3.86	1	2	76.304447	1	72	3	1	2	2	78	1	0	0	122	121	2	1	8512.0422025
1044	3746	3746	55369	50	72	173	28.99	0.6	2	1	77.67610829	2	40	3	1	3	2	83	1	0	0	115	114	2	1	22172.2953575
1045	3748	3748	55371	47	103.939466666667	146	19.57	0.47	1	1	152.3944986	1	22	3	1	2	1	83	1	0	0	111	110	2	1	6858.0335375
1046	3752	3752	55375	65	86.7719	190	41.09	0.62	1	1	78.17963269	2	34	4	1	3	2	83	1	0	0	115	114	2	1	9082.74316
1047	3754	3754	55377	76	109.174433333333	232	28.36	2.4	1	1	64.03150745	2	80	3	1	2	1	79	1	0	0	124	123	2	1	9060.3713525
1048	3761	3761	55384	91	100.789966666667	229	21.15	1.08	1	2	74.5308419	2	60	3	1	3	1	85	1	0	0	111	111	2	1	15058.5378075
1049	3769	3769	55392	47	214	242	35.16	1.9	2	1	82.60471411	2	75	3	1	2	1	87	1	0	0	116	115	2	1	6322.98905
1050	3772	3772	55395	76	86	167	31.25	2.76	1	1	61.28712775	2	73	3	1	2	2	76	1	0	0	131	130	2	2	9917.1610925
1051	3775	3775	55398	49	154	194	25.08	1.23	2	2	69.54562774	2	47	3	2	3	2	84	1	0	0	118	118	2	1	18310.0577725
1052	3779	3779	55402	59	93.6184666666666	179	26.66	0.53	2	1	103.4422412	2	29	2	1	3	1	75	1	0	0	119	118	2	1	7625.787725
1053	3782	3782	55405	68	60	212	21.99	1.6	1	2	81.83735798	1	51	4	1	3	1	78	1	0	0	114	113	2	1	4394.3605025
1054	3790	3790	55413	45	114	137	29.53	3.36	1	2	51.39929753	1	71	3	1	2	1	79	1	0	0	124	123	2	2	6949.033775
1055	3791	3791	55414	26	422.011466666666	212	27.45	0.87	2	1	154.507834	2	61	1	2	1	1	75	1	0	0	119	118	2	1	2124.79997975
1056	3794	3794	55417	54	99.1567	167	24.47	2.18	1	1	64.09639284	2	52	2	3	3	2	86	1	0	0	117	116	2	1	21231.3138025
1057	3800	3800	55423	45	136	205	45.95	1.29	2	2	102.4834918	1	67	1	1	1	3	86	1	0	0	125	124	2	1	1317.2250715
1058	3803	3803	55426	57	131.893333333333	254	31.44	1.25	1	2	72.19461695	1	76	3	1	3	1	79	1	0	0	124	124	2	1	2702.7810975
1059	3804	3804	55427	64	135.126733333333	238	32.51	1.3	2	1	63.42371218	2	74	2	2	1	2	82	1	0	0	128	128	2	1	3491.175565
1060	3809	3809	55432	49	141.892366666667	212	27.95	2.34	1	2	73.26163334	2	61	3	2	3	1	82	1	0	0	129	127	2	1	16684.01658
1061	3813	3813	55436	50.8283666666667	157.6041	210.483533333333	29.21	1.66	1	1	94.319424003549	2	57	2	2	1	1	82	1	0	0	129	129	2	2	5572.5466025
1062	3815	3815	55438	31	274.176801149425	270	31.81	1.82	2	2	90.28851088	1	50	3	2	3	1	80	1	0	0	122	121	2	1	18144.828595
1063	3823	3823	55446	49	152.3781	254	30.86	2.77	1	2	73.36309338	2	53	3	3	3	1	86	1	0	0	130	129	2	1	5419.7060225
1064	3824	3824	55447	41	204.7105	236	27.45	1.31	1	1	97.22846392	2	65	2	1	1	1	85	1	0	0	111	110	2	1	15002.7941925
1065	3828	3828	55451	50	100	220	27.9	3.26	2	2	109.8353521	1	55	3	1	1	1	83	1	0	0	110	109	2	1	6182.7370075
1066	3835	3835	55458	45	123.8797	201	26.95	0.65	1	1	138.4141347	1	22	3	3	3	2	77	1	0	0	117	116	2	1	7702.79804
1067	3841	3841	55464	29	305.390633333333	232	35	0.88	2	2	90.21084626	1	42	3	2	1	1	80	1	0	0	123	122	2	2	4205.6311825
1068	3843	3843	55466	40	109	186	31.08	2.28	2	2	81.80485018	1	68	3	2	1	2	80	1	1	1	86	86	2	1	5393.2836125
1069	3850	3850	55473	26	249.475928571429	169	40.12	2.01	1	2	91.12254865	1	54	3	1	2	1	77	1	0	0	125	124	2	1	25293.231225
1070	3854	3854	55477	42	110	163	30.94	1.8	2	2	103.2901144	1	33	1	3	3	1	81	1	0	0	110	108	2	1	6165.1000325
1071	3860	3860	55483	57	120	218	33.01	0.9	1	1	89.05800847	2	56	4	1	3	1	87	1	0	0	115	114	2	1	7838.484505
1072	3861	3861	55484	66	109.0828	204	35.78	0.96	1	2	99.15894046	2	59	3	1	3	1	88	1	0	0	113	112	2	1	19128.83149
1073	3865	3865	55488	48	155.869566666667	187	31.13	0.85	1	1	45.07443977	2	80	3	2	1	1	83	1	1	0	100	99	2	2	8116.80164
1074	3869	3869	55492	47	159.1703	263	21.72	1.33	2	1	71.37764081	2	44	3	2	3	2	80	1	0	0	123	122	2	1	5003.3398
1075	3872	3872	55495	49	100	199	26.91	1.96	2	2	102.6898782	1	47	3	2	3	2	76	1	0	0	130	130	2	1	21137.8598475
1076	3873	3873	55496	49	68	123	33.88	0.92	1	2	61.32694905	1	80	3	1	3	1	79	1	1	0	36	35	2	1	6087.67333
1077	3874	3874	55497	36	150.658	158	36.67	1.68	1	1	76.25173701	2	71	3	1	2	2	77	1	1	0	78	77	2	1	10271.2892125
1078	3881	3881	55504	57	97.5697	208	31.55	1.03	1	2	116.6309433	2	46	4	2	2	2	82	1	0	0	115	115	2	1	6858.482975
1079	3888	3888	55511	51	130.2853	154	28.6	1.07	1	1	78.10017591	2	73	2	1	3	1	82	1	0	0	129	129	2	2	3120.65254
1080	3889	3889	55512	67	102.8341	192	30.59	2.59	2	2	69.33799607	2	80	3	1	3	2	81	1	1	0	35	34	2	1	8773.9131425
1081	3891	3891	55514	45	154.3473	199	23.15	2.8	2	1	86.29583214	1	80	2	2	1	1	84	1	1	0	93	91	2	1	3892.9548225
1082	3892	3892	55515	45	139	267	32.95	2.5	2	2	114.6019018	1	36	3	1	1	1	83	1	0	0	111	110	2	1	20798.55027
1083	3897	3897	55520	59	227.141466666667	290	38.83	1.26	2	2	50.98584076	2	61	1	1	3	1	81	1	0	0	110	109	2	2	1728.087963
1084	3899	3899	55522	55	114	181	26.41	0.69	2	1	101.1418193	1	39	3	3	3	1	80	1	0	0	122	122	2	1	14627.74743
1085	3900	3900	55523	74	111.9137	229	25.11	2.63	1	2	98.72777707	2	72	3	2	1	2	80	1	0	0	122	121	2	1	6407.86872
1086	3901	3901	55524	84	152	243	18.96	1.13	1	1	67.48051205	2	80	3	1	2	1	77	1	1	0	80	79	2	1	8374.35082
1087	3903	3903	55526	41	170.797633333333	227	25.6	2.31	1	1	83.54751526	1	69	3	2	2	1	83	1	1	0	40	39	2	1	5451.8033925
1088	3904	3904	55527	28	210.050633333333	141	32.09	2.32	2	2	92.65488036	1	78	3	3	2	2	76	1	0	0	130	129	2	1	2599.849575
1089	3907	3907	55530	47	112.234712820513	134	29.68	2.47	2	2	73.93695282	1	52	3	1	2	2	76	1	0	0	130	129	2	1	22385.94612
1090	3909	3909	55532	37	220.561	238	30.86	2.03	2	2	125.2457041	1	36	2	1	1	2	86	1	0	0	117	117	2	1	5048.4071925
1091	3917	3917	55540	48	92.0871	168	35.01	0.65	1	2	117.244499	2	20	4	3	3	1	84	1	0	0	131	130	2	1	6300.5928025
1092	3921	3921	55544	58	219	259	26.95	3.82	1	1	50.79517062	2	80	3	2	2	1	77	1	1	1	54	54	2	1	8536.8582575
1093	3924	3924	55547	43	242	208	40.14	2.27	2	2	163.8686556	1	31	2	2	2	2	78	1	0	0	124	123	2	2	8302.86112
1094	3925	3925	55548	71	103.239033333333	211	20.81	1.65	2	1	94.89818191	2	80	3	1	3	2	75	1	1	0	82	81	2	1	10247.34598
1095	3929	3929	55552	44	92	214	29.8	1.64	2	1	84.13457865	1	80	3	1	3	2	81	1	0	0	127	126	2	1	5447.76343
1096	3930	3930	55553	49	156.361366666667	155	38.4	3.43	1	1	177.5106601	2	46	1	1	1	1	78	1	0	0	114	114	2	2	4156.727485
1097	3932	3932	55555	41	72	123	35.86	1.38	1	1	68.73098089	1	58	4	1	1	1	78	1	0	0	114	112	2	2	4622.004785
1098	3935	3935	55558	24	342.0582	112	23.96	1.05	1	2	76.15239213	1	20	3	3	2	1	79	1	0	0	124	124	2	1	21744.8179725
1099	3936	3936	55559	63	108	183	26.02	4.1	1	2	115.7131858	1	62	1	2	1	1	75	1	0	0	121	121	2	1	2320.710256
1100	3939	3939	55562	86	149.280066666667	265	35.98	2.7	1	2	98.82561414	2	55	1	1	1	1	75	1	0	0	121	120	2	1	4940.0345875
1101	3940	3940	55563	40	134.841133333333	200	31.93	1.49	2	2	60.72544174	1	61	4	1	2	2	84	1	0	0	119	118	2	1	2346.94735625
1102	3948	3948	55571	60	85.0121333333334	179	21.93	1.66	1	1	66.40887885	2	25	2	3	3	2	78	1	0	0	123	122	2	1	6088.4171875
1103	3949	3949	55572	67	118	176	25.48	5.38	2	2	31.81362155	2	80	3	3	2	1	84	1	1	1	85	84	2	2	7971.5805575
1104	3954	3954	55577	74	90	169	24.26	0.95	2	2	103.2733594	2	27	3	2	1	2	83	1	0	0	115	114	2	1	22253.25654
1105	3955	3955	55578	80	101	172	16.19	2.63	2	1	74.68976253	1	80	3	1	3	1	85	1	1	0	5	4	2	2	5048.6661075
1106	3957	3957	55580	71	121.877866666667	208	66.96	0.72	1	2	60.81197819	2	60	3	1	1	2	76	1	0	0	129	128	2	1	5812.88927
1107	3969	3969	55592	60	109.1833	142	23.85	0.86	2	1	73.99783853	1	75	3	1	1	2	76	1	0	0	131	131	2	2	2707.14894
1108	3970	3970	55593	97	86.6701333333333	223	24.81	1.59	2	2	103.0074946	1	53	3	1	3	1	79	1	0	0	124	123	2	1	22595.610665
1109	3977	3977	55600	88	95.1669238095239	221	23.81	1.73	2	2	67.99155529	1	71	3	1	3	3	86	1	1	0	32	32	2	1	6239.6508625
1110	3979	3979	55602	30	272.5882	206	23.21	2.19	2	1	117.3022469	1	37	3	1	2	1	76	1	0	0	120	118	2	1	4073.1141175
1111	3983	3983	55606	34	170.140166666667	185	31.64	0.4	1	1	73.3469165	2	32	3	1	3	1	86	1	0	0	131	130	2	1	15539.5933125
1112	3984	3984	55607	51	198.926366666667	279	25.03	0.59	1	1	90.91732769	2	70	2	3	1	2	83	1	1	1	103	103	2	1	2773.7497225
1113	3985	3985	55608	106	86.593	216	21.49	0.44	1	2	123.3309285	2	47	3	1	3	1	79	1	0	0	124	123	2	1	19156.4513575
1114	3994	3994	55617	42	140	189	35.62	0.62	1	2	89.3984556	1	33	3	1	3	2	75	1	0	0	131	130	2	1	17338.7761675
1115	3999	3999	55622	36	212.314533333333	245	29.03	1.08	2	1	85.87405357	2	67	2	1	1	2	82	1	1	0	61	59	2	1	2066.71333025
1116	4003	4003	55626	45	150.296933333333	205	30.22	0.64	1	1	100.6233329	1	40	2	1	3	1	75	1	0	0	121	120	2	1	7986.0083725
1117	4005	4005	55628	61	122.290066666667	224	29.13	1.78	2	1	77.4609006	2	57	3	1	2	2	76	1	0	0	130	129	2	1	24561.0627225
1118	4013	4013	55636	29	202.663366666667	200	23.84	1.25	1	2	79.20628978	1	39	2	1	3	2	82	1	0	0	127	126	2	1	20354.743185
1119	4020	4020	55643	49	117.1545	156	28.7173166666667	2.58	2	1	101.7907948	1	80	3	1	2	1	76	1	1	0	57	56	2	2	5531.915225
1120	4034	4034	55657	93	112.2981	235	18.61	0.51	1	1	82.83767122	2	80	3	2	3	1	76	1	1	1	61	60	2	1	8909.4440875
1121	4039	4039	55662	58	106	207	35.37	2.69	2	2	80.63591498	1	65	3	1	3	1	77	1	0	0	124	124	2	2	13696.211295
1122	4041	4041	55664	62	79	187	26.71	2.13	2	2	101.1850255	1	62	3	1	2	2	76	1	0	0	123	122	2	1	14661.049855
1123	4048	4048	55671	70	166	231	29.71	3.77	2	1	158.1389092	2	62	1	2	1	2	85	1	0	0	109	108	2	1	1246.946545
1124	4049	4049	55672	58	86	189	20.1	3.79	2	1	104.1454766	2	39	1	2	3	1	75	1	0	0	121	120	2	1	8435.7465675
1125	4050	4050	55673	112	97.0777333333334	211	21.58	1.92	1	2	88.56307213	1	80	1	1	3	2	87	1	1	0	86	85	2	1	3041.648625
1126	4054	4054	55677	38	175.4841	228	34.64	0.5	1	1	88.16882129	1	23	3	3	3	3	86	1	0	0	125	125	2	1	17386.5274325
1127	4055	4055	55678	51	204.767466666667	272	31.95	1.36	1	2	71.82452299	1	57	1	2	1	1	87	1	0	0	117	115	2	2	3185.362015
1128	4056	4056	55679	64	111.122633333333	217	23.03	1.37	2	2	66.29870124	1	52	1	1	1	2	85	1	0	0	109	108	2	1	3138.2677075
1129	4062	4062	55685	48	93	154	38.66	1.7	1	2	95.13559153	1	60	3	1	3	2	81	1	1	0	75	75	2	1	14349.69359
1130	4063	4063	55686	51	114.8534	188	22.04	1.81	2	2	81.288664	1	59	2	1	3	2	77	1	1	0	78	77	2	1	25861.938925
1131	4064	4064	55687	65	116.782133333333	185	29.37	0.51	1	2	73.50787185	2	60	3	1	3	1	86	1	0	0	130	129	2	2	16393.26548
1132	4067	4067	55690	44	116.945133333333	213	25.7	2.28	1	2	81.59523191	1	32	4	2	3	2	78	1	0	0	122	121	2	1	8265.30615
1133	4068	4068	55691	59	91.815	165	26.08	2.55	2	1	52.91765886	1	64	4	1	3	2	78	1	1	0	70	70	2	1	2821.7010325
1134	4074	4074	55697	44	190	215	35.97	1	1	1	135.6719151	2	50	1	1	1	1	88	1	0	0	113	113	2	1	2816.745815
1135	4075	4075	55698	49	124	150	31.58	1.22	2	1	40.06081392	1	80	4	2	1	2	75	1	0	0	132	130	2	2	2861.8103025
1136	4078	4078	55701	36	143.928866666667	125	44.13	1.34	1	1	35.80332932	2	74	3	1	3	1	82	1	1	0	20	19	2	2	10358.1049925
1137	4079	4079	55702	31	174.290266666667	157	27.23	2.51	2	1	47.28013482	1	61	3	1	3	1	78	1	0	0	112	111	2	1	11964.426035
1138	4081	4081	55704	70	115.2654	235	23.79	1.1	1	1	108.7474211	2	79	2	2	2	2	87	1	0	0	117	116	2	1	10042.39367
1139	4094	4094	55717	62	120.626933333333	206	28.1	0.68	1	1	90.39888368	2	72	2	1	1	1	85	1	0	0	111	110	2	1	8995.9285425
1140	4098	4098	55721	41	85	168	28	2.58	1	2	70.35512138	1	60	3	1	3	2	77	1	0	0	118	116	2	1	15421.93715
1141	4102	4102	55725	84	86.8534666666667	190	28.47	1.65	2	1	58.80368218	2	75	4	1	2	2	81	1	0	0	128	127	2	1	3824.043515
1142	4109	4109	55732	81	148.434933333333	273	25.27	0.89	2	2	88.41517869	1	39	2	3	1	1	79	1	0	0	124	124	2	1	6254.0631575
1143	4111	4111	55734	38	197	197	35.02	0.58	1	2	81.32908013	1	38	3	1	3	2	78	1	0	0	122	121	2	1	19897.59181
1144	4113	4113	55736	50	129.605233333333	175	26.05	2.59	2	2	43.59434424	1	79	3	1	1	2	75	1	0	0	134	132	2	1	2617.9638125
1145	4114	4114	55737	59	102	157	35.02	0.64	1	1	68.93934296	2	72	2	3	1	2	82	1	1	0	64	62	2	1	3751.7742925
1146	4116	4116	55739	55	85	165	22.15	1.68	1	1	69.33799607	2	80	3	2	3	2	81	1	1	1	115	115	2	1	10696.1554475
1147	4120	4120	55743	52	93	110	35.21	0.84	2	2	101.7513193	2	37	3	2	1	1	80	1	0	0	122	122	2	1	3385.84188
1148	4121	4121	55744	33	206.850655555556	235	37.44	0.62	2	1	97.02666853	2	27	3	1	2	2	82	1	0	0	113	113	2	1	6655.720925
1149	4122	4122	55745	63	186	307	28.071865	4.58	1	1	67.44555968	2	66	4	2	1	1	79	1	0	0	124	123	2	1	4765.2523925
1150	4124	4124	55747	52	140.700866666667	211	24.51	1.63	2	1	88.83757011	1	36	3	1	1	1	83	1	0	0	111	110	2	1	16700.1057075
1151	4127	4127	55750	44	164	196	27.87	1.15	2	2	51.23354792	2	54	3	1	3	1	84	1	0	0	131	130	2	1	19906.40054
1152	4132	4132	55755	62	91.4181666666667	209	33.3	1.11	2	2	85.27442205	2	44	4	3	3	1	78	1	0	0	113	111	2	1	6733.9188
1153	4134	4134	55757	67	58	153	71.3	0.48	1	1	101.0879836	2	30	2	3	3	2	82	1	0	0	128	128	2	1	5465.390605
1154	4136	4136	55759	40	144	162	31.83	1.51	2	1	85.5749086	2	80	1	2	1	1	75	1	1	0	12	11	2	2	4207.8773925
1155	4137	4137	55760	56	156	275	27.15	0.93	1	1	72.02974815	2	62	4	2	2	2	82	1	0	0	115	115	2	2	5366.484715
1156	4140	4140	55763	48	226	248	26.3	0.61	1	1	59.18677151	2	77	2	1	3	1	78	1	0	0	113	113	2	1	2321.023877
1157	4142	4142	55765	29	246	199	30.24	0.88	1	2	113.0829315	1	24	1	1	1	3	86	1	0	0	124	123	2	1	4510.2162025
1158	4145	4145	55768	35	178.916666666667	181	33.9	1	1	1	56.10004192	1	48	2	1	3	1	78	1	0	0	114	114	2	2	4626.0266175
1159	4149	4149	55772	51	124.410833333333	200	29.87	3.11	2	1	52.15219979	2	74	4	2	1	1	84	1	0	0	131	130	2	1	2732.649615
1160	4154	4154	55777	42	123.864633333333	168	29.95	1.11	2	1	112.5372645	2	29	2	1	3	1	78	1	0	0	111	110	2	1	4512.4015125
1161	4156	4156	55779	61	145	193	27.91	1.6	1	1	82.78945157	2	59	1	1	1	2	88	1	0	0	112	110	2	1	2150.0045525
1162	4157	4157	55780	36	358	197	31.15	2.26	2	1	75.32752657	2	61	3	1	1	2	75	1	0	0	132	131	2	1	6425.9769725
1163	4158	4158	55781	61	36	97	31.84	1.14	1	1	97.07887411	2	25	2	3	3	2	87	1	0	0	116	115	2	1	18807.1811275
1164	4161	4161	55784	45	202.5764	291	29.17	1.41	1	1	82.37255556	1	62	2	1	3	3	86	1	0	0	125	125	2	1	1317.2250715
1165	4162	4162	55785	79	102	233	30.87	0.85	1	2	74.42655528	2	80	3	1	2	2	81	1	0	0	127	125	2	1	8773.9131425
1166	4173	4173	55796	65	89.9647666666666	184	29.26	1.07	1	1	98.72777707	2	72	4	1	3	1	87	1	0	0	116	115	2	1	4700.8927775
1167	4174	4174	55797	37	149.995633333333	178	32.51	0.65	1	2	97.88654318	1	43	3	1	3	1	77	1	0	0	116	114	2	1	20473.8506
1168	4175	4175	55798	40	91	175	26.66	0.97	1	1	63.22019272	2	80	3	2	2	1	77	1	0	0	125	125	2	2	9449.55169
1169	4178	4178	55801	60	111.254833333333	122	28.98	1.65	1	1	32.06142054	2	77	3	2	2	1	77	1	0	0	124	123	2	1	5218.8153925
1170	4179	4179	55802	58	108.481166666667	221	26.45	0.96	1	1	98.82561414	2	55	4	2	2	2	75	1	0	0	130	130	2	1	8763.426045
1171	4189	4189	55812	51	71	133	28.03	1.52	2	2	83.8464934	1	72	3	1	3	2	81	1	0	0	127	127	2	2	8334.446035
1172	4191	4191	55814	56	114.892733333333	207	31.63	0.75	2	1	98.45172157	2	73	4	2	1	2	81	1	0	0	128	128	2	1	3871.277715
1173	4199	4199	55822	62	74	171	21.39	1.91	2	1	58.04816094	2	54	3	2	1	2	75	1	0	0	133	132	2	1	7324.87743
1174	4207	4207	55830	81	84.1840333333333	200	21.45	2.67	1	1	53.78394458	2	67	4	2	2	2	80	1	0	0	123	122	2	1	5200.97175
1175	4217	4217	55840	47.6445666666667	117.1003	201.802233333333	30.24	1.08	2	2	75.3146543260244	1	61	4	1	3	2	81	1	0	0	127	127	2	1	2602.67809
1176	4221	4221	55844	130	43	228	23.53	3.68	2	2	98.23762365	2	52	3	1	2	1	80	1	1	0	38	37	2	2	4659.6438475
1177	4225	4225	55848	50	116.654676190476	157	29.08	0.84	1	1	80.30850849	2	55	4	3	2	2	75	1	0	0	133	132	2	2	8863.5944475
1178	4226	4226	55849	39	262	201	38.57	2.17	2	2	114.0905439	1	57	3	2	2	2	80	1	0	0	122	121	2	2	26687.205625
1179	4230	4230	55853	35	82	151	41.65	0.69	2	2	81.80111302	2	31	4	3	2	1	86	1	0	0	130	129	2	1	7325.4822325
1180	4232	4232	55855	45	151.330833333333	154	32.17	1.73	1	1	29.75944258	2	58	1	2	1	1	75	1	0	0	120	120	2	2	3260.277785
1181	4245	4245	55868	56.6854333333333	118.3679	211.824633333333	25.32	1.93	1	1	91.05026054534	2	54	2	1	1	2	78	1	0	0	122	121	2	1	6659.133175
1182	4252	4252	55875	31	153.983166666667	120	25.16	6.01	2	1	59.61795188	1	80	3	1	3	2	76	1	1	1	57	57	2	1	5634.7179875
1183	4254	4254	55877	35	171.001866666667	176	33.61	1.34	2	2	75.72965828	1	54	3	1	2	2	83	1	0	0	115	114	2	1	6279.001665
1184	4257	4257	55880	54	39	144	25.61	4.01	2	2	132.7552264	1	40	1	2	1	1	88	1	0	0	113	113	2	1	4139.47664
1185	4264	4264	55887	60	109.773066666667	179	26.77	0.9	1	1	56.05349761	2	80	3	2	2	2	80	1	1	1	94	94	2	1	11142.6617375
1186	4268	4268	55891	59	131	269	23.73	1.39	1	1	66.70204534	1	61	4	1	2	1	84	1	0	0	131	131	2	1	2291.359023
1187	4269	4269	55892	47	121	212	31.12	1.3	1	1	71.93750095	1	66	3	1	2	1	77	1	0	0	125	123	2	1	13696.211295
1188	4273	4273	55896	64	116	197	25.82	2.66	2	2	80.29172443	1	53	4	1	3	1	89	1	0	0	117	115	2	1	3166.0512725
1189	4279	4279	55902	56	83.5361333333333	156	35.32	0.81	1	1	80.22550105	2	39	4	1	3	2	83	1	0	0	114	113	2	1	9082.74316
1190	4284	4284	55907	54	120	228	26.59	4.42	1	1	91.67081989	2	57	1	1	1	2	84	1	0	0	119	118	2	1	3263.39161
1191	4286	4286	55909	43	220	171	20.7	2.24	2	1	108.6351296	2	54	4	3	3	1	79	1	0	0	124	124	2	2	6579.116105
1192	4289	4289	55912	61	92	191	32.91	1.28	2	2	95.83532743	2	54	3	1	3	2	79	1	0	0	119	118	2	1	27640.316225
1193	4290	4290	55913	36	342.045666666667	314	26.25	1.5	1	1	104.2759678	2	55	1	1	2	2	86	1	0	0	116	116	2	1	2206.142477
1194	4297	4297	55920	57	111.647466666667	210	33.85	3.08	2	2	103.3133701	1	60	4	1	3	2	83	1	0	0	115	114	2	2	3144.8150325
1195	4299	4299	55922	42	84	184	26.19	1.92	1	2	109.5095797	1	30	4	1	3	2	84	1	0	0	119	118	2	1	6466.767305
1196	4303	4303	55926	46	122.436009523809	159	38.05	0.98	2	1	51.73111419	2	66	4	2	3	1	83	1	1	0	120	120	2	2	5410.3183175
1197	4313	4313	55936	40	239	320	26.67	1.36	1	2	75.24567132	1	39	4	1	3	2	84	1	0	0	119	117	2	1	4823.1615525
1198	4317	4317	55940	30	353.890333333333	277	35.45	0.82	1	2	117.3750491	1	32	2	2	2	1	86	1	0	0	129	128	2	1	5875.649465
1199	4318	4318	55941	96	234	259	28.16	2.54	2	2	72.23469257	2	70	4	2	2	1	88	1	1	1	42	41	2	2	4036.2204
1200	4319	4319	55942	54	73	183	47.59	0.65	1	2	94.24826506	2	25	4	1	3	2	84	1	0	0	118	117	2	1	6850.5451125
1201	4321	4321	55944	52	116.0629	136	30.42	1.1	1	1	69.92213218	1	80	1	2	3	2	88	1	0	0	111	110	2	2	2819.6125625
1202	4324	4324	55947	60	110	178	21.35	2.6	2	2	55.23273772	1	75	3	1	2	2	75	1	1	0	86	85	2	1	9801.8990625
1203	4326	4326	55949	41	175.5715	211	26.88	1.33	2	1	79.43299672	2	78	3	1	2	1	77	1	0	0	112	111	2	1	9088.157075
1204	4330	4330	55953	47	197	234	32.07	3.15	1	2	94.87184464	1	57	3	1	3	1	77	1	0	0	124	122	2	1	22385.94612
1205	4335	4335	55958	32	248.854567816092	238	35.28	0.64	2	1	34.54432047	2	45	3	2	2	2	80	1	0	0	123	122	2	1	5270.4019225
1206	4336	4336	55959	52.5585333333333	103.8066	193.173666666667	42.45	0.98	2	2	79.8854215347709	2	52	4	1	1	2	83	1	0	0	115	115	2	1	7403.9934325
1207	4337	4337	55960	94	102.151166666667	220	28.42	2.58	2	2	115.3300655	1	80	3	1	2	1	77	1	1	0	73	72	2	1	5199.6733275
1208	4342	4342	55965	41	115	223	25.63	0.89	1	1	107.3159254	2	63	4	3	3	1	82	1	0	0	129	128	2	2	4286.8143925
1209	4344	4344	55967	66	58	197	28.34	0.6	1	2	85.54472275	1	41	2	1	1	2	82	1	0	0	127	126	2	1	5129.2968975
1210	4348	4348	55971	49	133.124066666667	202	28.76	2.37	2	2	57.47319912	1	80	3	2	3	2	80	1	1	1	63	63	2	1	6918.53044
1211	4350	4350	55973	46	136.9077	236	41.31	1.36	1	2	67.36690659	1	35	4	3	3	1	80	1	0	0	122	122	2	1	5975.72197
1212	4357	4357	55980	45	150.560533333333	210	31.64	0.86	2	2	73.86728888	1	55	3	1	2	2	80	1	0	0	122	121	2	1	25588.17775
1213	4362	4362	55985	36	225.454566666667	267	32.05	3.5	1	1	90.61551261	2	44	1	2	2	2	86	1	0	0	117	116	2	1	4340.302475
1214	4370	4370	55993	48	241	226	22.48	1.58	1	2	54.00815488	2	73	3	1	3	1	85	1	0	0	111	110	2	1	8995.9285425
1215	4375	4375	55998	67	81	167	22.4	1.07	1	1	53.01351659	2	80	3	2	3	1	88	1	0	0	113	111	2	1	7354.9468925
1216	4382	4382	56005	34	187.741233333333	154	36.88	0.89	2	2	80.08688003	1	60	2	2	3	1	78	1	1	1	123	123	2	2	1289.075478
1217	4390	4390	56013	30	224	183	46.25	2.37	1	1	36.23057114	2	58	4	3	1	2	80	1	0	0	123	122	2	2	6966.36066
1218	4392	4392	56015	55	57	189	22.84	0.96	2	2	75.04722993	2	39	3	1	2	2	81	1	0	0	128	128	2	1	5539.4932425
1219	4394	4394	56017	35	139.134533333333	140	61.2	0.41	2	2	121.1443131	2	22	2	3	3	1	86	1	0	0	130	129	2	1	6600.9774025
1220	4402	4402	56025	62	106.9295	194	24.38	2.57	2	1	63.22019272	2	80	3	2	3	1	81	1	0	0	110	108	2	1	9462.19347
1221	4405	4405	56028	30	269.892333333333	187	32.16	3.61	2	2	107.8942798	1	52	1	1	1	1	75	1	0	0	121	120	2	2	4841.0429175
1222	4406	4406	56029	86	94.8746333333334	176	24.36	3.1	1	1	82.83767122	2	80	3	1	3	2	87	1	1	0	44	43	2	1	9468.259235
1223	4408	4408	56031	36	186	207	49.55	1.36	2	1	76.87148466	2	45	3	2	3	2	88	1	1	0	104	104	2	1	4138.7033575
1224	4412	4412	56035	75	125.1777	283	22.78	3.56	1	2	79.6902448	1	55	4	1	3	2	80	1	0	0	122	121	2	1	5166.6646325
1225	4418	4418	56041	44	150.1456	200	31.45	1.23	2	2	66.57751326	2	62	3	1	3	2	81	1	0	0	127	126	2	1	5397.2703925
1226	4419	4419	56042	89	96.3389	181	17.77	2.05	2	2	63.95879191	2	71	3	1	2	1	82	1	1	0	126	125	2	1	10358.1049925
1227	4429	4429	56052	36	766	317	21.54	2.94	2	2	118.6468961	1	47	2	2	2	1	86	1	0	0	130	129	2	1	20165.9197875
1228	4430	4430	56053	55	151	226	24.75	1.7	1	2	102.6204068	1	32	3	3	3	1	78	1	0	0	113	112	2	1	15048.2502475
1229	4431	4431	56054	50	94.8739	171	38.63	0.8	1	2	77.56217145	1	48	4	2	2	2	78	1	0	0	122	121	2	1	7130.125345
1230	4434	4434	56057	49	172.532066666667	262	35.28	1.64	2	2	81.2721687	2	60	1	2	3	2	87	1	0	0	116	115	2	1	1586.85938625
1231	4435	4435	56058	44	68	176	46.05	2.06	2	1	79.08310139	2	48	4	2	1	1	84	1	0	0	130	129	2	1	6335.87543
1232	4437	4437	56060	27	205	150	27.35	3.45	2	2	55.46810899	1	80	3	2	1	1	81	1	1	1	57	56	2	1	4802.233255
1233	4443	4443	56066	40	124	180	23.2	0.73	1	1	78.29500985	1	60	4	1	1	1	85	1	0	0	110	109	2	1	2419.94944975
1234	4444	4444	56067	44	181.640366666667	217	31.28	1.06	1	1	61.91708742	1	80	1	2	1	1	87	1	1	0	72	71	2	2	3181.362855
1235	4447	4447	56070	43	68	178	40.51	0.5	1	1	75.26516617	2	25	4	1	2	1	80	1	0	0	123	121	2	1	4740.0627
1236	4449	4449	56072	58	91	130	30.81	2.05	2	1	33.71755952	1	74	4	1	3	2	83	1	1	1	43	43	2	1	3962.8483325
1237	4456	4456	56079	41	204	193	29.94	1.33	2	2	76.25173701	2	71	3	1	2	1	76	1	0	0	120	120	2	2	9172.3337625
1238	4458	4458	56081	52	104	159	26.85	2.02	2	2	156.5612028	2	31	3	1	2	1	77	1	0	0	112	110	2	1	4879.55231
1239	4459	4459	56082	37	156.153114285714	178	29.76	2.38	2	1	71.29127801	1	69	1	1	1	2	85	1	0	0	109	108	2	1	1666.188706
1240	4460	4460	56083	40	135	217	26.7	1.23	2	1	111.0931021	1	52	4	1	3	2	75	1	0	0	132	131	2	2	6714.82609
1241	4465	4465	56088	47	121	179	39.02	0.69	1	1	115.4590664	2	40	2	3	3	2	75	1	0	0	132	131	2	2	6220.6240575
1242	4467	4467	56090	36	197.952847619048	171	25.78	0.67	2	1	62.05264694	2	61	1	1	2	1	75	1	0	0	119	119	2	2	1728.087963
1243	4473	4473	56096	43	164	208	34.32	0.72	1	2	69.92549049	1	40	3	1	3	2	81	1	0	0	128	127	2	1	22829.0639225
1244	4475	4475	56098	35	118	238	32.12	0.62	2	2	97.58519609	2	33	2	2	3	2	78	1	0	0	121	120	2	1	8742.1535725
1245	4476	4476	56099	73	118.8469	179	30.82	0.76	1	2	63.41928789	1	59	1	1	3	1	88	1	0	0	113	112	2	2	2581.5931925
1246	4484	4484	56107	65	81.3656333333334	201	19.81	2.66	1	2	105.98132	1	61	4	1	2	2	86	1	0	0	116	115	2	1	2541.8926625
1247	4491	4491	56114	37	87	145	49.46	1.12	2	1	105.7014263	1	50	2	2	3	1	84	1	0	0	131	131	2	1	18123.5245375
1248	4493	4493	56116	45	274	214	37.33	0.56	2	2	83.23518698	2	40	3	1	3	1	76	1	0	0	119	118	2	1	15532.683545
1249	4503	4503	56126	72	121	230	27.66	1.85	2	2	111.1414213	2	44	2	1	3	1	79	1	0	0	124	124	2	1	4160.8254325
1250	4505	4505	56128	38	214.667333333333	240	26.2	3.75	2	2	91.93122396	2	61	3	2	1	1	80	1	0	0	123	122	2	2	13784.785395
1251	4506	4506	56129	34	158.016433333333	175	28.61	2.4	1	1	74.92720408	1	44	1	1	3	2	86	1	0	0	117	117	2	1	4775.6328825
1252	4508	4508	56131	49	118.419166666667	153	42.57	1.19	1	1	140.6959199	2	59	1	1	2	1	87	1	0	0	116	114	2	1	3692.648545
1253	4509	4509	56132	62	78.4366333333334	151	22.82	1.54	1	1	107.0868902	2	34	2	1	3	2	87	1	0	0	116	114	2	1	15709.3202325
1254	4517	4517	56140	37	143.7566	162	36.8	0.73	1	2	86.38327877	1	52	2	1	2	1	87	1	0	0	115	114	2	1	3746.0354
1255	4523	4523	56146	76	64	207	30.59	1.32	1	1	83.78141806	2	48	3	1	3	2	80	1	0	0	123	122	2	1	5270.4019225
1256	4527	4527	56150	62	88	235	40.46	2.52	2	2	81.22813976	2	52	4	3	3	2	87	1	0	0	118	117	2	1	6673.7283175
1257	4537	4537	56160	72	111	240	27.95	1.04	1	1	67.48051205	2	80	1	2	1	1	81	1	0	0	109	108	2	1	2991.8036925
1258	4538	4538	56161	77	89	222	27.95	0.91	1	1	126.1793426	2	42	1	1	2	3	86	1	0	0	125	124	2	1	3728.273765
1259	4540	4540	56163	43	160	191	27.69	1.5	1	1	77.16751484	1	61	1	1	1	1	88	1	0	0	113	112	2	2	1540.72425775
1260	4541	4541	56164	64	92	250	43.54	1.43	1	2	90.11938065	2	62	2	2	3	1	86	1	0	0	130	129	2	1	5445.21778
1261	4544	4544	56167	56	110.955	159	39.93	1.09	2	1	89.41212261	2	76	3	2	3	2	75	1	1	0	60	60	2	1	11722.8040275
1262	4550	4550	56173	50	127.768333333333	196	29.95	0.81	1	1	95.21333364	1	56	3	1	3	1	86	1	1	0	30	29	2	1	22010.9922025
1263	4553	4553	56176	94	59	249	22.43	3.08	1	2	87.7933589	1	61	4	1	3	2	84	1	0	0	119	118	2	1	2623.05881
1264	4557	4557	56180	36	188.3527	212	25.3	1.15	1	2	88.89551186	1	61	3	2	2	2	78	1	0	0	121	121	2	1	15749.423845
1265	4561	4561	56184	31	146.783066666667	114	27.9292596666667	2.83	2	1	35.78100563	1	80	3	3	1	2	76	1	1	1	54	53	2	1	5867.270545
1266	4564	4564	56187	49	78	176	40.46	1.23	1	2	75.17263279	1	56	4	1	3	2	81	1	0	0	128	127	2	1	5800.1547675
1267	4565	4565	56188	90	145.360666666667	272	28.58	4.97	1	2	113.1775876	1	55	3	1	1	2	78	1	1	0	17	16	2	1	6111.5634525
1268	4567	4567	56190	46	101.1157	188	24.77	1.08	2	1	89.4103057	2	47	4	3	2	2	84	1	0	0	119	119	2	1	7108.7432925
1269	4568	4568	56191	58	96.8457666666666	174	25.09	1.4	1	2	80.05755562	2	52	3	1	3	2	76	1	0	0	123	122	2	1	24561.0627225
1270	4573	4573	56196	43	81	165	34.17	2.75	1	1	64.67786313	1	71	3	2	3	1	86	1	0	0	130	129	2	1	7976.683965
1271	4575	4575	56198	69	60	215	21.28	0.78	1	1	102.0298581	2	47	3	1	3	1	81	1	0	0	110	107	2	1	4688.2677775
1272	4583	4583	56206	46	78	163	28.27	2.26	2	1	95.91885974	1	54	3	1	2	1	83	1	1	0	106	106	2	1	6258.6399275
1273	4585	4585	56208	59	87.1682	180	19.34	0.6	1	2	82.16205225	2	22	3	3	3	2	78	1	0	0	121	120	2	1	22102.2993225
1274	4589	4589	56212	42	159.480466666667	201	25.07	0.7	1	2	85.10474449	1	63	2	1	3	2	87	1	0	0	117	116	2	2	14309.9792825
1275	4596	4596	56219	76	101.1821	199	30.23	2.82	2	2	99.00729457	1	74	3	1	2	2	81	1	1	0	96	95	2	1	8232.755865
1276	4597	4597	56220	46	261	193	33.72	0.62	2	1	119.4864903	2	45	3	1	1	1	83	1	0	0	111	110	2	1	22156.6166975
1277	4598	4598	56221	57	77	158	20.65	4.23	2	1	85.95344636	1	72	2	1	3	1	86	1	0	0	130	129	2	1	2585.264225
1278	4601	4601	56224	67	78	180	33.76	3.33	1	1	64.95733228	2	70	4	2	3	2	87	1	1	0	99	98	2	1	3970.846805
1279	4613	4613	56236	68	213	258	31.75	1.14	1	1	66.5862205	2	80	3	1	2	1	80	1	1	0	47	46	2	2	8211.4331325
1280	4617	4617	56240	63	110.643333333333	240	29.18	1.25	1	2	64.8151183	1	53	3	2	3	2	89	1	0	0	125	125	2	1	17885.77404
1281	4619	4619	56242	31	162.0642	155	29.79	1.49	1	1	76.64670586	2	56	3	1	3	2	81	1	1	0	71	70	2	1	6271.65692
1282	4622	4622	56245	36	129	196	28.66	1.11	1	1	154.947199	1	34	3	1	3	2	81	1	0	0	128	128	2	2	5096.555075
1283	4625	4625	56248	59	105.790966666667	208	31.68	0.86	2	2	64.30816471	2	65	4	2	3	2	87	1	0	0	118	117	2	2	4428.0561075
1284	4628	4628	56251	30	100	159	24.42	0.89	2	2	89.85649161	2	34	2	1	3	2	78	1	0	0	122	121	2	1	6474.2893575
1285	4631	4631	56254	43	121	170	21.55	2.22	2	1	137.3876246	2	59	3	2	1	2	76	1	0	0	131	130	2	2	6227.8827025
1286	4635	4635	56258	47	116.276946153846	163	39.39	1.53	2	2	72.05358021	1	69	3	1	3	1	76	1	0	0	120	120	2	1	13823.0688875
1287	4639	4639	56262	36	178	172	33.0680983333333	1.51	2	2	123.3222498	1	49	3	2	3	1	80	1	1	0	6	5	2	2	4205.6311825
1288	4641	4641	56264	40	83	150	25.88	1.3	2	1	91.60032362	1	56	4	1	3	2	82	1	0	0	127	127	2	1	6459.7262175
1289	4643	4643	56266	62	91.4570666666666	144	32.61	1.26	2	1	94.55409507	1	51	4	1	1	2	81	1	0	0	126	125	2	1	5749.322895
1290	4652	4652	56275	67	62	182	28.58	1.79	2	2	71.6088383	1	75	3	1	3	2	78	1	0	0	122	121	2	1	9035.81395
1291	4653	4653	56276	47	149	186	27.92	2.38	1	1	40.11101806	2	65	1	1	1	1	75	1	1	0	19	18	2	2	1698.10682475
1292	4654	4654	56277	53	128.995433333333	184	30.22	1.34	1	2	44.65181159	2	80	3	1	2	2	88	1	1	1	78	77	2	1	8263.87191
1293	4655	4655	56278	45	158.829033333333	260	28.47	2.08	2	2	100.3739507	1	38	3	1	3	1	77	1	0	0	124	124	2	1	4664.1262975
1294	4659	4659	56282	82	97	224	24.62	1.78	1	2	81.07606018	1	80	3	1	3	1	77	1	0	0	124	124	2	1	4898.268055
1295	4660	4660	56283	58	153	275	28.04	0.9	1	1	90.47270596	2	66	2	2	1	2	82	1	0	0	128	128	2	1	2066.71333025
1296	4663	4663	56286	39	150.602114285714	166	24.73	0.8	2	1	76.37180731	2	57	3	1	2	1	80	1	0	0	122	121	2	1	19929.800355
1297	4665	4665	56288	31	212	154	36.57	1.1	2	1	100.4583045	1	43	1	2	1	2	86	1	0	0	116	115	2	2	4775.6328825
1298	4666	4666	56289	58	111.498966666667	143	40.89	1.06	1	1	91.50510935	2	49	1	3	3	1	81	1	0	0	110	109	2	2	4753.5052225
1299	4668	4668	56291	58	118.253933333333	133	23.3	3.62	2	2	11.40805578	1	63	4	1	1	2	75	1	0	0	133	132	2	1	3060.9338425
1300	4676	4676	56299	51	116.375833333333	197	43.03	1.78	1	1	59.42446498	2	60	4	3	3	2	89	1	0	0	125	123	2	2	3883.6711425
1301	4682	4682	56305	65	123.578933333333	194	33.47	1.73	2	2	60.73992535	2	57	3	1	2	1	77	1	0	0	125	125	2	2	5624.62689
1302	4686	4686	56309	79	196	247	22.17	3.06	1	2	91.58743167	2	80	3	1	3	2	85	1	0	0	109	108	2	2	9048.8828075
1303	4694	4694	56317	41	141.962012820513	187	33.18	6.61	2	2	67.03885382	1	47	4	1	3	2	84	1	0	0	119	118	2	1	5558.89917
1304	4695	4695	56318	59	108	194	17.81	0.55	1	1	37.8310881	2	80	3	2	3	2	75	1	1	0	89	88	2	1	10373.920165
1305	4696	4696	56319	52	116	185	29.07	1.44	2	2	82.82880715	1	72	3	1	2	2	76	1	0	0	131	130	2	1	8411.38826
1306	4697	4697	56320	37	150.630133333333	191	30.77	0.55	1	2	91.4649317	1	33	3	3	3	2	80	1	0	0	122	121	2	1	4955.233105
1307	4700	4700	56323	58	94	193	28.42	4.05	1	2	77.50820198	2	53	3	1	2	1	77	1	0	0	125	124	2	1	24561.0627225
1308	4703	4703	56326	52	146.652433333333	264	31.13	2.55	2	1	58.09489731	2	60	4	2	2	1	78	1	0	0	113	113	2	1	3402.5820125
1309	4707	4707	56330	42	182.5172	200	29.27	4.74	2	2	99.99057072	1	44	1	1	1	1	75	1	0	0	121	120	2	1	6357.436695
1310	4708	4708	56331	98	63	199	20.53	1.8	2	2	84.19676483	1	59	4	1	2	2	80	1	1	0	88	88	2	1	6045.194475
1311	4709	4709	56332	32	350	200	35.95	2.93	2	1	100.1958583	1	36	3	1	1	2	81	1	0	0	128	127	2	1	3699.08507
1312	4711	4711	56334	59	115.3797	178	26.64	2.05	1	2	51.40280526	1	80	3	2	1	1	80	1	1	0	88	86	2	2	4711.546025
1313	4716	4716	56339	107	93.2326	178	27.47	2.33	2	2	91.93598882	1	55	4	1	3	2	89	1	1	0	84	83	2	2	4261.48958
1314	4721	4721	56344	69	188.630266666667	287	29.6	3.78	1	1	90.0117613	2	80	1	2	1	1	81	1	0	0	110	109	2	2	3082.6304925
1315	4729	4729	56352	62	141.524233333333	198	37.11	1.03	1	1	61.63371761	2	71	3	1	1	1	80	1	0	0	122	120	2	2	8911.35274
1316	4732	4732	56355	61	85	248	27.92	1.82	2	2	61.80322453	1	67	4	1	3	2	82	1	0	0	127	125	2	1	3298.341545
1317	4734	4734	56357	84	79	198	21.12	0.95	1	1	82.46478724	2	70	4	2	1	2	89	1	0	0	126	125	2	1	3388.3360275
1318	4736	4736	56359	61	95.8010333333333	206	44.5	1.27	2	1	83.27513517	2	46	4	1	1	2	84	1	0	0	118	117	2	1	7248.8973175
1319	4741	4741	56364	41	93.0504666666667	116	19.51	1.45	2	1	109.5312247	1	60	4	1	2	2	83	1	1	0	59	58	2	1	3194.1406625
1320	4750	4750	56373	49	113.6448	161	29.62	1.39	1	1	95.48589176	1	77	3	1	1	1	80	1	0	0	123	122	2	1	1850.24790475
1321	4754	4754	56377	68	200	208	29.94	1.1	2	2	56.80800099	2	67	3	1	3	2	87	1	0	0	115	114	2	1	16872.704505
1322	4757	4757	56380	27	332	211	35.96	1.29	2	1	104.1097938	1	62	2	1	1	1	75	1	0	0	119	118	2	2	1934.3921145
1323	4766	4766	56389	70	96.4688333333332	196	24.34	1.04	1	2	92.78725825	2	27	3	1	3	2	75	1	0	0	133	132	2	1	25031.096575
1324	4770	4770	56393	74	71	223	20.12	1.87	2	1	40.80043454	2	80	4	2	1	1	80	1	1	1	67	66	2	1	3510.7631825
1325	4773	4773	56396	28	249.0785	207	29.9	1.28	1	1	77.98647237	1	38	2	1	1	2	87	1	0	0	115	113	2	1	6068.182985
1326	4789	4789	56412	35	181.324566666667	189	25	1.75	2	2	38.77941077	1	80	3	2	1	2	81	1	0	0	128	128	2	1	5515.053655
1327	4797	4797	56420	33	164.834766666667	226	33.06	0.89	1	2	93.49311024	2	61	4	1	2	2	77	1	0	0	118	117	2	1	4600.02044
1328	4809	4809	56432	37	210	219	28.45	2.8	1	2	92.5863641	2	64	1	1	1	2	86	1	0	0	116	116	2	1	1562.4096145
1329	4811	4811	56434	46	78	160	40.84	0.81	1	2	97.12037263	1	26	3	1	3	1	77	1	0	0	124	123	2	1	22390.1953275
1330	4813	4813	56436	75	93.7507666666667	193	23.54	0.6	1	2	115.1202939	2	37	1	2	3	1	81	1	0	0	110	110	2	1	5951.1532075
1331	4815	4815	56438	38	189.188533333333	214	35.3	0.74	1	1	111.5787849	2	52	1	2	2	2	87	1	0	0	116	116	2	1	3179.8771675
1332	4816	4816	56439	55	89	172	38.01	0.85	1	1	73.64732176	2	52	4	3	1	2	83	1	0	0	115	114	2	1	7403.9934325
1333	4818	4818	56441	21	376.544401149425	165	35.53	2.55	2	1	66.58149994	2	66	3	1	3	2	78	1	0	0	122	122	2	1	17493.5058525
1334	4819	4819	56442	45	126.7766	174	55.04	0.43	2	1	91.2225964	2	46	3	1	3	2	76	1	0	0	131	130	2	1	4995.108755
1335	4827	4827	56450	52	143	245	30.98	1.26	2	1	102.0241511	2	56	2	2	1	1	76	1	0	0	120	120	2	1	3623.75008
1336	4832	4832	56455	82	56	250	27.38	2.77	2	1	99.00729457	1	74	3	1	3	1	77	1	0	0	124	123	2	1	7402.3487925
1337	4833	4833	56456	36	96	141	30.83	1.46	2	1	89.73884165	1	80	3	1	1	1	80	1	1	1	106	106	2	2	2747.416755
1338	4843	4843	56466	52	131.831233333333	211	33.26	1.42	2	2	103.4145707	1	74	3	2	3	2	85	1	0	0	109	108	2	1	2544.63665
1339	4845	4845	56468	47	146.998666666667	209	31.94	3.21	1	1	38.85795465	2	76	4	2	1	1	78	1	1	0	109	107	2	1	3099.113985
1340	4846	4846	56469	56	111.855266666667	145	39.53	2.01	1	1	33.46161907	2	77	4	2	2	2	89	1	0	0	127	126	2	2	3641.2583
1341	4847	4847	56470	53	132	225	29.82	1.97	1	1	106.336293	2	60	1	1	1	2	85	1	0	0	109	108	2	1	1693.73236025
1342	4851	4851	56474	40	132	143	45.65	3.14	1	2	39.94458257	2	72	3	2	1	1	79	1	1	0	23	23	2	1	10238.4591475
1343	4852	4852	56475	28	221.053466666667	187	35.29	3.36	2	2	68.30890551	1	66	3	2	3	1	82	1	0	0	129	129	2	2	14425.2882325
1344	4864	4864	56487	39	159.634	121	24.44	3.83	2	1	90.76499809	2	51	2	1	1	1	75	1	1	0	122	122	2	2	3190.7719625
1345	4873	4873	56496	50	102.7732	177	37.38	1.27	2	1	96.42651165	2	35	2	1	3	2	78	1	0	0	121	121	2	1	6474.2893575
1346	4877	4877	56500	47	108	167	30.12	2.89	2	2	40.32662199	1	80	3	1	1	1	77	1	1	1	75	74	2	2	3116.84493
1347	4884	4884	56507	36	236.317366666667	207	25.61	6.48	2	1	116.1182567	1	45	3	1	1	1	76	1	0	0	121	120	2	1	19929.68414
1348	4887	4887	56510	48	148.458666666667	225	32.11	1.21	2	2	93.31260372	1	66	1	1	1	2	89	1	0	0	126	125	2	1	1557.62653075
1349	4891	4891	56514	25	294.824034482759	164	33.58	1.28	2	2	89.44659534	1	39	3	2	3	2	81	1	0	0	128	127	2	1	19688.2457975
1350	4892	4892	56515	44	128.082633333333	168	41.54	0.92	2	2	127.0192252	1	25	1	1	2	1	75	1	0	0	121	120	2	1	10692.5684
1351	4896	4896	56519	54	155.9345	289	22.66	0.83	1	2	84.40077132	2	79	3	1	3	2	77	1	0	0	118	117	2	1	12975.4055775
1352	4897	4897	56520	43	111	155	21.36	2.32	2	1	77.84661151	1	69	2	1	3	2	88	1	0	0	112	111	2	2	12576.73355
1353	4904	4904	56527	54	117.332866666667	264	26.19	1.03	1	2	90.06010826	2	49	4	2	3	1	85	1	0	0	110	109	2	1	6993.5818425
1354	4906	4906	56529	68	115	259	22.24	3.14	1	2	71.24323822	2	70	3	1	3	2	88	1	0	0	112	112	2	1	9612.38219
1355	4912	4912	56535	57	106.619433333333	179	33.77	4	2	2	42.64511375	2	80	4	2	3	2	87	1	1	1	93	92	2	1	3970.846805
1356	4919	4919	56542	62	107.463233333333	188	28.74	4.77	2	2	60.80751931	1	76	1	2	3	1	82	1	0	0	128	127	2	1	2853.1823125
1357	4923	4923	56546	38	139	194	34.39	1.12	1	1	77.57633014	1	39	3	1	1	2	76	1	0	0	130	129	2	1	14487.27995
1358	4931	4931	56554	55	142	165	36.42	1.21	1	1	85.91483295	2	53	3	1	3	1	80	1	0	0	121	120	2	1	19929.800355
1359	4933	4933	56556	55	76.5772666666667	197	22.75	0.81	1	2	90.96787223	2	21	4	3	2	2	84	1	0	0	119	118	2	1	6718.09304
1360	4938	4938	56561	31	154.349566666667	133	27.47	2.24	1	1	81.5295418	2	80	2	2	1	1	83	1	1	1	112	111	2	1	11090.5398875
1361	4942	4942	56565	36	143.008333333333	111	38.39	2.29	2	2	78.6561768	1	62	2	1	1	2	78	1	0	0	122	122	2	2	1884.18126325
1362	4946	4946	56569	45	143.568233333333	169	36.55	1.18	2	2	99.93776819	2	62	2	2	2	2	82	1	0	0	115	113	2	2	1933.15689525
1363	4947	4947	56570	52	108	173	30.38	3.29	1	1	55.43716491	2	52	1	1	1	3	86	1	0	0	125	123	2	2	2015.37804575
1364	4948	4948	56571	98	115.483666666667	272	23.67	1.04	1	1	79.02579694	2	80	3	2	3	2	76	1	0	0	130	129	2	1	6745.877505
1365	4950	4950	56573	79	134	244	27.3	2.83	2	2	73.38485729	1	74	3	2	2	2	80	1	1	0	47	47	2	1	3192.19852
1366	4952	4952	56575	58	124.485566666667	211	23.74	1.07	1	2	64.30383342	1	30	2	3	2	2	82	1	0	0	128	128	2	1	8600.324295
1367	4954	4954	56577	46	92	121	22.92	1.55	1	1	53.59658651	2	80	3	1	2	1	81	1	1	1	68	67	2	1	9833.504625
1368	4958	4958	56581	74	90.6976000000001	181	27.15	2.05	1	2	54.9384484	1	77	3	1	3	2	81	1	0	0	126	125	2	1	2513.58905
1369	4960	4960	56583	34	142.365666666667	144	22.4	4.28	2	2	60.8775714	1	63	4	1	2	2	78	1	1	0	82	80	2	1	2876.457205
1370	4963	4963	56586	77	89.2069333333333	179	19.25	3.61	2	2	85.97460076	1	40	4	2	3	1	82	1	0	0	128	128	2	1	6128.321515
1371	4965	4965	56588	65	128.3799	246	32.67	2.26	1	2	55.46810899	1	80	3	1	3	2	81	1	1	0	108	107	2	1	5553.4793375
1372	4968	4968	56591	81	81	197	21.39	2.27	1	2	94.89818191	2	80	3	2	3	1	77	1	0	0	124	124	2	1	8214.5082075
1373	4971	4971	56594	37	190.161233333333	184	36.26	0.42	2	2	84.52164326	2	62	2	2	1	2	85	1	0	0	109	108	2	1	1288.2682075
1374	4973	4973	56596	46	127.554966666667	242	35.43	2.11	1	2	83.64751546	2	45	4	1	3	1	84	1	0	0	131	130	2	1	6335.87543
1375	4976	4976	56599	42	268	150	31.91	1.47	1	1	66.82096363	1	70	2	1	1	1	75	1	0	0	121	120	2	2	3820.3776
1376	4979	4979	56602	80	72	182	28.62	2.48	2	2	138.2511392	2	51	4	2	2	2	84	1	0	0	119	118	2	1	6843.8491125
1377	4983	4983	56606	33	228.371833333333	260	38.6	1.7	2	2	78.53662951	2	66	3	2	3	2	80	1	0	0	123	122	2	1	15543.4763975
1378	4987	4987	56610	54	111.9896	141	31.94	1.23	1	1	89.71792391	2	54	1	1	1	1	75	1	0	0	119	119	2	1	4749.7920525
1379	4990	4990	56613	43	132.53067948718	192	21.8	1.26	2	2	89.58657431	1	41	3	2	1	2	83	1	0	0	113	112	2	1	4419.89013
1380	4992	4992	56615	49	89.1185999999999	151	25.61	1.51	2	1	88.81657288	2	45	4	1	2	1	78	1	0	0	114	114	2	1	6866.68289
1381	4995	4995	56618	36	188.970633333333	278	29.55	2.15	2	2	94.7030608	1	42	4	1	3	1	77	1	0	0	125	123	2	1	6178.6882625
1382	5000	5000	56623	60	154	253	40.71	1.2	2	2	86.28618652	2	56	1	1	3	1	85	1	0	0	111	110	2	1	2938.7931175
1383	5003	5003	56626	30	472.1153	273	37.31	0.75	1	1	146.9149463	1	37	3	1	2	3	86	1	0	0	125	124	2	2	2883.234705
1384	5004	5004	56627	39	309	179	28.69	2.97	1	1	37.22539084	2	80	3	1	1	1	82	1	1	0	81	80	2	2	9544.5538975
1385	5005	5005	56628	68	99	196	24.86	0.62	1	1	129.1833062	2	57	2	1	3	1	85	1	0	0	110	109	2	1	5125.6957
1386	5007	5007	56630	36	144.4633	106	44.87	0.66	2	1	103.4051704	2	44	3	1	3	1	87	1	0	0	116	115	2	2	22134.847635
1387	5009	5009	56632	54	130.3472	200	26.24	6.07	2	1	67.21977377	1	79	1	1	2	1	75	1	0	0	119	118	2	1	3915.453675
1388	5011	5011	56634	67	72	180	28.44	2.5	1	1	57.80910128	2	77	3	2	2	2	76	1	0	0	131	131	2	1	5221.23116
1389	5012	5012	56635	29	243.4667	198	28.83	3.36	2	1	105.6320645	1	62	1	2	3	1	75	1	0	0	119	119	2	1	1982.809601
1390	5013	5013	56636	50	61	216	28.01	1.12	1	1	88.96803147	1	22	4	1	1	2	78	1	0	0	122	121	2	1	8612.633975
1391	5014	5014	56637	42	119.626333333333	165	26.91	2.73	2	1	87.41573413	1	80	3	2	3	1	77	1	1	0	89	87	2	1	4964.460865
1392	5016	5016	56639	37	136	163	33.36	0.89	2	2	160.8223895	1	31	1	1	1	2	86	1	0	0	116	115	2	2	5559.684055
1393	5019	5019	56642	42	125.933833333333	182	37.49	1.88	1	1	78.03115695	2	59	4	2	2	2	78	1	0	0	121	121	2	2	7588.437995
1394	5023	5023	56646	34	114.367566666667	146	28.31	1.09	1	2	72.40904778	1	37	4	1	3	2	82	1	0	0	127	126	2	1	7014.784105
1395	5026	5026	56649	48	120.708666666667	135	28.22	4.58	2	1	132.3182996	1	74	3	1	1	2	80	1	1	0	69	68	2	2	9615.3103375
1396	5027	5027	56650	65	127	237	30.2	1.88	1	1	140.2167052	2	60	1	2	1	2	85	1	0	0	109	108	2	2	1693.73236025
1397	5035	5035	56658	34	200.0753	255	26.87	0.58	1	2	101.6765511	1	38	3	3	3	2	87	1	0	0	116	115	2	1	16790.202925
1398	5036	5036	56659	41	212	256	33.08	4.92	2	2	64.8151183	1	53	2	2	2	2	82	1	0	0	127	126	2	2	3921.5098525
1399	5037	5037	56660	48	125	243	44.2	0.69	1	2	112.7311869	2	45	3	1	3	1	80	1	0	0	123	123	2	1	14793.26702
1400	5041	5041	56664	37	153.222766666667	250	23.84	3.05	2	2	81.51540061	1	52	4	3	2	2	83	1	0	0	115	114	2	1	6157.8553675
1401	5042	5042	56665	35	240	217	40.35	1.69	2	2	96.55555144	1	46	3	1	3	1	80	1	0	0	123	122	2	2	15810.6804775
1402	5052	5052	56675	84	89	225	24.95	3.11	2	2	88.29427281	2	50	3	1	3	1	77	1	0	0	124	123	2	1	23789.5194875
1403	5060	5060	56683	47	149.059846153846	191	25.95	1.65	2	2	79.12237232	1	32	3	1	2	1	77	1	0	0	124	122	2	1	3826.8259125
1404	5065	5065	56688	59	112.636833333333	196	22.04	1.49	1	1	22.47220925	2	80	3	1	2	2	81	1	0	0	127	126	2	1	6522.0557375
1405	5066	5066	56689	36	176.237333333333	161	22.09	4.93	2	1	84.19676483	1	59	3	1	2	2	81	1	1	0	42	41	2	1	5897.8313025
1406	5067	5067	56690	47	104	212	23.69	2.96	2	1	104.1097938	1	62	3	1	3	2	75	1	0	0	131	130	2	1	5327.4791275
1407	5071	5071	56694	47	171.253233333333	240	31.39	1.48	1	1	20.88800749	2	43	2	1	1	2	77	1	0	0	118	118	2	1	5263.20671
1408	5075	5075	56698	34	145	209	36.5	4.69	1	2	151.6674724	1	29	1	1	1	1	83	1	0	0	111	111	2	2	8119.13115
1409	5080	5080	56703	51	130.260466666667	248	47.92	0.67	1	1	84.43700614	2	40	4	2	2	2	83	1	0	0	115	114	2	2	7495.299155
1410	5087	5087	56710	70	57	230	26.54	1.9	2	2	58.09134136	2	71	3	1	2	3	86	1	1	0	41	40	2	1	7809.3248625
1411	5089	5089	56712	124	69	183	35.3526706666666	1.38	1	2	32.01588262	1	55	3	3	1	2	76	1	1	0	23	23	2	2	5757.755495
1412	5093	5093	56716	48	150.793133333333	222	36.22	4.02	2	2	89.36294434	1	44	3	3	1	2	86	1	0	0	116	116	2	1	4612.80253
1413	5094	5094	56717	85	72.1724666666666	166	21.6	1.58	1	2	94.67977379	1	75	4	1	1	2	77	1	1	0	93	93	2	1	3177.83772
1414	5102	5102	56725	40	239	224	35.88	1.21	1	2	67.60921288	1	73	3	2	2	2	76	1	1	0	34	33	2	2	7019.257185
1415	5103	5103	56726	51.2228	151.324166666667	190.339	34.22	0.49	1	1	80.9493696116632	2	67	3	1	3	3	86	1	0	0	125	125	2	2	12823.40551
1416	5104	5104	56727	82	95.4099666666667	238	21.41	2.43	1	1	63.08128586	2	76	4	1	1	1	82	1	0	0	128	128	2	1	4080.733275
1417	5111	5111	56734	39	125	151	30.79	0.89	1	1	85.7650163	2	73	2	2	1	1	78	1	1	0	104	103	2	1	2142.5548135
1418	5114	5114	56737	36	152.580866666667	146	31.64	1.51	2	2	83.81416189	1	64	3	1	3	2	76	1	0	0	131	129	2	1	14661.049855
1419	5115	5115	56738	39	130.2531	154	25.87	2.72	2	1	58.52724316	1	80	3	2	3	2	83	1	1	1	17	16	2	1	6399.7124925
1420	5116	5116	56739	89	87.3009333333333	189	23.89	1.39	1	1	47.62777404	1	76	4	2	2	2	81	1	0	0	128	127	2	1	3217.09005
1421	5117	5117	56740	51	136.665780952381	194	35.97	1.99	2	1	103.8952484	2	56	1	2	1	2	85	1	0	0	109	108	2	1	3114.266695
1422	5128	5128	56751	51	123	230	32.41	1.32	2	2	101.3131611	1	47	2	1	3	1	86	1	0	0	130	129	2	1	5064.3097575
1423	5130	5130	56753	41	159.909117582418	193	38.97	1.82	2	2	109.1643142	1	61	3	1	3	2	89	1	0	0	126	125	2	1	12160.94302
1424	5133	5133	56756	43	168.420166666667	209	39.85	1.4	2	2	66.99871279	2	64	3	1	3	2	81	1	0	0	127	127	2	1	13181.24554
1425	5138	5138	56761	41	129.2221	165	24.73	0.89	1	1	42.2991104	2	73	4	2	2	2	75	1	0	0	132	131	2	2	4521.394445
1426	5139	5139	56762	39	174.566533333333	222	24.79	1.54	2	2	112.9906094	1	36	3	1	3	3	86	1	0	0	125	125	2	1	3445.14942
1427	5140	5140	56763	48	161.399533333333	235	33.83	1.69	1	1	100.1094025	1	61	1	1	1	1	87	1	0	0	116	115	2	1	2012.65317875
1428	5141	5141	56764	70	149	208	25.91	1.5	1	1	40.3103414	2	78	4	1	1	1	84	1	1	1	112	111	2	1	3408.2152375
1429	5143	5143	56766	66	140	212	37.48	0.77	2	1	70.25239215	2	75	3	1	2	2	81	1	1	1	81	80	2	2	5143.5730225
1430	5144	5144	56767	80	130	216	25.28	1.64	2	2	87.27131705	2	67	1	1	1	2	86	1	0	0	116	115	2	2	1407.25057875
1431	5153	5153	56776	132	89.3803904761904	228	20.3	3.4	2	2	77.98458398	2	48	4	2	3	2	78	1	1	0	44	44	2	1	9264.9623475
1432	5158	5158	56781	70	86.9731757575758	181	32.76	0.71	1	2	111.6179378	1	24	3	1	3	2	89	1	0	0	125	124	2	1	18836.786235
1433	5160	5160	56783	52.3806	152.358680952381	198.6401	44.67	1.27	2	1	89.2570081649631	2	65	1	1	1	2	87	1	0	0	116	115	2	2	1717.809517
1434	5161	5161	56784	74	62	174	31.11	5.03	2	2	105.5514371	1	72	3	1	3	1	76	1	0	0	119	118	2	2	7930.6189175
1435	5166	5166	56789	52	187.5934	271	28.61	1.02	1	2	93.44743406	1	80	3	1	3	2	81	1	1	1	94	93	2	2	5553.4793375
1436	5168	5168	56791	53	88	187	30.02	2.14	1	2	46.74834918	1	56	4	3	2	2	87	1	1	1	73	73	2	1	5274.853255
1437	5169	5169	56792	60	84	204	32.63	1.57	1	1	69.57893564	1	52	4	1	1	2	82	1	0	0	113	112	2	1	6163.3390725
1438	5171	5171	56794	66	59	192	41.72	1.66	2	1	84.86912093	2	71	3	1	3	2	80	1	1	1	85	84	2	2	12282.0978
1439	5173	5173	56796	23	299.988833333333	186	31.1	2.74	2	1	55.5332222	1	70	3	1	2	2	76	1	1	0	101	99	2	1	8574.6144225
1440	5175	5175	56798	43	107	210	45.65	5.99	1	2	75.88289387	1	70	3	1	2	2	80	1	0	0	123	122	2	1	2468.328972
1441	5177	5177	56800	39	155.450533333333	215	28.52	2.07	2	2	85.60556338	1	65	3	1	3	2	81	1	0	0	127	127	2	1	14628.15481
1442	5181	5181	56804	26	170.807533333333	99	21.64	1.78	2	2	74.88072601	1	79	3	1	2	2	76	1	1	0	101	101	2	1	8574.6144225
1443	5184	5184	56807	64	116.0425	192	29.04	5.1	1	2	42.64511375	2	80	3	2	2	1	76	1	1	0	20	20	2	1	8556.3132775
1444	5189	5189	56812	27	123	120	33.38	4.13	2	1	51.40280526	1	80	3	1	1	1	80	1	1	0	40	39	2	2	2800.731415
1445	5193	5193	56816	43	38	149	27.77	1.67	1	2	90.45230156	1	56	4	3	1	2	83	1	0	0	114	113	2	1	6278.89436
1446	5197	5197	56820	82	104.294033333333	208	20.63	0.65	2	1	100.1787193	2	29	1	1	2	2	75	1	0	0	132	131	2	1	5125.267225
1447	5201	5201	56824	42	104	133	33.76	1.02	2	1	43.07323297	1	66	4	2	3	2	75	1	0	0	133	132	2	2	3039.7546025
1448	5203	5203	56826	62	106	222	33.8	1.58	1	1	56.05349761	2	80	3	1	1	1	86	1	1	0	34	33	2	1	6838.204535
1449	5204	5204	56827	50	249	208	40.4	2.89	2	1	61.37539697	1	53	2	1	1	1	75	1	1	0	12	11	2	2	4900.4744125
1450	5210	5210	56833	44	215	195	34.91	0.55	1	1	126.7844786	2	23	2	1	2	3	86	1	0	0	125	124	2	1	3990.8012075
1451	5212	5212	56835	57	108	175	28.76	1.87	2	1	62.26121111	2	60	4	2	2	1	83	1	0	0	111	110	2	1	5515.3075875
1452	5215	5215	56838	54	138.726766666667	234	29.66	3.57	2	2	57.99575184	1	80	3	1	3	2	81	1	1	1	94	93	2	1	5447.76343
1453	5216	5216	56839	31	273.1888	264	29.46	3.92	2	1	80.29826776	1	56	1	1	1	1	75	1	0	0	119	119	2	1	4988.0946025
1454	5219	5219	56842	94	71.1797333333333	188	23.55	0.67	1	2	82.02027743	1	21	4	3	3	1	79	1	0	0	124	124	2	1	6883.61168
1455	5221	5221	56844	65	104.721133333333	186	26.51	1.41	2	1	107.1022824	2	70	1	1	1	2	86	1	0	0	116	115	2	1	2088.1150155
1456	5223	5223	56846	31	152	225	33.41	0.89	1	2	115.7247664	1	32	3	1	3	1	86	1	0	0	130	129	2	1	16673.17487
1457	5224	5224	56847	49	152.594833333333	218	28.94	1.05	1	2	78.3024087	2	58	3	1	2	1	81	1	0	0	110	109	2	1	23850.4659225
1458	5228	5228	56851	42.6517333333333	189.163914285714	195.488366666667	41.9	6.37	2	1	88.8729106054307	1	50	1	1	1	1	75	1	1	0	106	105	2	2	4861.7455775
1459	5229	5229	56852	33	204.463666666667	216	36.67	0.76	2	2	96.61683752	2	44	3	1	3	2	81	1	0	0	128	127	2	1	21353.9827475
1460	5231	5231	56854	45	173.655933333333	200	33.15	4.05	1	1	110.7991467	2	49	1	1	1	1	75	1	0	0	120	120	2	1	4753.5052225
1461	5237	5237	56860	44	174.621666666667	207	30	2.93	1	1	71.11219681	1	63	4	1	3	1	78	1	1	0	10	9	2	2	1676.761391
1462	5240	5240	56863	53	82.5471333333334	154	21.01	0.73	2	2	111.2146264	2	22	3	3	2	2	80	1	0	0	122	122	2	1	7429.0928725
1463	5243	5243	56866	46	95	217	31.97	3.89	1	1	86.49880145	1	46	1	1	1	1	75	1	1	1	94	93	2	2	8050.916525
1464	5246	5246	56869	33	142	224	27.04	5.23	2	1	46.42872581	1	80	3	1	1	2	83	1	1	0	17	16	2	2	3731.827565
1465	5251	5251	56874	40	159.815133333333	217	40.15	1.32	1	1	128.0919246	2	39	4	1	3	2	80	1	0	0	122	121	2	1	7861.018855
1466	5254	5254	56877	46	220	241	45.93	0.71	2	1	49.79779973	2	72	3	2	2	2	75	1	1	1	79	79	2	2	5434.203075
1467	5255	5255	56878	82	84	219	27.59	1.73	1	2	49.65855871	2	73	3	1	3	1	76	1	0	0	119	119	2	1	9172.3337625
1468	5258	5258	56881	54	119.447966666667	150	34.44	1	1	1	112.1959639	2	42	2	3	1	2	82	1	0	0	128	128	2	2	4076.543795
1469	5267	5267	56890	53	104	250	26.22	2.23	1	2	81.15859216	1	75	3	1	3	1	76	1	1	1	55	54	2	1	8366.01576
1470	5271	5271	56894	55	90.5068666666667	138	21.21	0.76	2	1	56.99301669	2	78	3	2	1	1	80	1	1	0	33	32	2	1	8574.8618525
1471	5279	5279	56902	66	113	230	25.11	2.16	2	2	96.98731758	1	45	3	2	3	1	89	1	0	0	117	116	2	1	4145.5871925
1472	5282	5282	56905	60.2765	130.0142	199.976033333333	33.29	5.4	2	1	51.1897696352602	2	80	4	2	3	2	84	1	1	1	26	25	2	1	4062.6165075
1473	5283	5283	56906	76	100.778266666667	240	29.61	3.28	1	2	77.50820198	2	53	3	2	3	2	78	1	0	0	121	120	2	1	6467.8202575
1474	5285	5285	56908	57	110	246	34.2	1.17	2	1	74.78556387	2	59	3	2	1	1	80	1	0	0	122	120	2	1	19357.2291
1475	5286	5286	56909	41	191.1944	215	39.68	0.42	2	2	76.91420974	2	48	3	1	3	1	79	1	0	0	124	123	2	1	17663.2886475
1476	5290	5290	56913	63	123	260	30.45	0.96	1	2	124.8587802	2	40	4	1	3	2	76	1	0	0	123	120	2	1	8057.1126425
1477	5293	5293	56916	48	145	186	36.49	1.51	1	2	78.52943839	1	53	3	1	3	1	77	1	0	0	125	124	2	2	5487.1847875
1478	5296	5296	56919	56	419.709066666667	340	27.46	1.72	2	2	97.4307835	1	44	3	1	3	1	76	1	0	0	120	119	2	1	19682.41895
1479	5298	5298	56921	37	148	167	37.33	1.24	2	1	82.9526033	2	63	2	2	3	2	82	1	1	1	79	78	2	2	1923.15915575
1480	5299	5299	56922	66	63	151	23.3	1.7	1	1	42.64511375	2	80	3	2	1	2	81	1	1	0	55	55	2	1	6875.1145275
1481	5302	5302	56925	52	109.751133333333	143	26.4	2.1	2	1	72.09931431	2	66	3	2	1	2	77	1	0	0	118	116	2	1	16196.7639475
1482	5303	5303	56926	89	119.302966666667	274	23.36	1.47	1	2	67.71696424	2	69	3	2	3	1	86	1	0	0	130	129	2	1	5445.21778
1483	5304	5304	56927	44	120.216766666667	154	28.04	0.41	1	1	72.55110287	2	64	3	1	3	2	79	1	0	0	119	118	2	1	20217.9109575
1484	5313	5313	56936	43	177.1672	220	25.65	5.43	2	2	73.38525686	1	42	1	1	1	1	85	1	0	0	111	109	2	1	4556.61156
1485	5315	5315	56938	21	152	180	42.97	2.58	1	2	93.38593713	1	45	3	1	2	1	83	1	1	0	117	116	2	1	24609.1322525
1486	5320	5320	56943	61	111.787366666667	201	27.53	5.61	2	1	48.24116956	2	60	4	2	3	2	78	1	0	0	122	121	2	1	4590.978605
1487	5321	5321	56944	62	62	197	26.71	1.37	2	2	114.0749859	1	28	3	1	1	2	81	1	0	0	128	127	2	1	8823.404705
1488	5331	5331	56954	81	88	167	35.01	0.65	2	1	73.26350657	2	75	4	1	3	1	84	1	1	1	37	36	2	2	3474.3529425
1489	5332	5332	56955	34	190	210	26.78	1.6	1	1	62.42785736	2	80	3	2	1	1	80	1	0	0	123	122	2	1	7901.37107
1490	5335	5335	56958	38	154.397066666667	167	36.55	1.32	2	1	47.65675774	1	73	2	2	1	1	88	1	1	1	99	98	2	1	2649.49864
1491	5340	5340	56963	40	159.4893	203	25.87	2	1	1	62.30524208	1	74	3	1	2	1	77	1	0	0	124	122	2	1	8574.6144225
1492	5341	5341	56964	74	147	193	40.14	0.69	1	1	65.89716678	2	74	1	2	1	1	75	1	1	0	82	82	2	2	3189.8932875
1493	5342	5342	56965	57	99.9939	189	17.47	2.16	2	2	89.19033169	1	68	3	3	3	1	81	1	1	0	115	114	2	1	4724.3085225
1494	5346	5346	56969	26	191	190	31.29	1.46	2	1	86.95658632	1	68	1	2	1	1	87	1	0	0	116	115	2	1	1645.1119665
1495	5355	5355	56978	54	114.829866666667	187	27.04	2.04	2	2	68.79119183	1	55	3	1	3	2	75	1	0	0	131	130	2	1	22385.94612
1496	5360	5360	56983	39	159	251	27.2	0.53	1	1	81.77450982	1	39	3	1	2	2	87	1	0	0	116	115	2	1	17160.8001525
1497	5362	5362	56985	38	147.69	200	34.38	1.18	2	1	49.49588812	2	78	4	1	2	2	83	1	0	0	115	115	2	2	4861.2222975
1498	5365	5365	56988	36	190	169	40.47	1.81	1	1	67.21324481	2	63	3	2	3	1	83	1	1	1	84	84	2	2	19836.05201
1499	5366	5366	56989	47	171.990366666667	233	35.49	1.52	2	1	90.06010826	2	49	3	1	1	2	75	1	0	0	132	131	2	1	4411.672495
1500	5367	5367	56990	60	103.904	169	31.62	3.12	2	2	112.9906094	1	36	1	1	2	1	78	1	0	0	114	113	2	1	6340.548885
1501	5370	5370	56993	51.7561	114.370766666667	189.3908	38.28	2.83	2	1	76.6351227559054	2	56	4	1	3	1	79	1	0	0	123	122	2	2	5898.3010575
1502	5375	5375	56998	40	136.3661	147	55.95	0.58	2	2	92.86184962	2	39	3	1	3	2	75	1	0	0	133	132	2	1	15160.10947
1503	5377	5377	57000	108	81	229	29.31	2.11	1	2	66.70204534	1	61	4	2	1	1	83	1	1	0	122	121	2	1	3072.737435
1504	5379	5379	57002	36	184.1335	218	30.38	2.5	1	2	105.704299	1	23	1	1	3	1	75	1	0	0	121	120	2	1	7802.7152725
1505	5382	5382	57005	22	326.856067816092	120	32.57	3.13	2	1	48.60695028	1	77	3	1	1	1	77	1	0	0	124	124	2	1	8411.38826
1506	5384	5384	57007	35	155.385833333333	183	25.84	1.34	1	1	68.45710326	1	80	2	1	3	2	77	1	0	0	117	116	2	1	5764.4199275
1507	5386	5386	57009	40	133.7447	213	34.18	1.7	1	2	69.73508001	1	49	4	1	1	1	83	1	0	0	111	111	2	2	6015.92055
1508	5391	5391	57014	37	136	215	26.42	2.04	2	2	74.75761558	1	64	2	1	1	2	77	1	0	0	118	117	2	1	1897.9439855
1509	5399	5399	57022	42	195	200	23.14	1.24	2	2	75.48975558	1	61	3	1	2	2	75	1	0	0	131	131	2	1	17084.7102075
1510	5400	5400	57023	57	229.8447	285	29.84	1.03	2	2	76.26239478	1	55	1	1	1	1	75	1	0	0	121	121	2	2	4988.0946025
1511	5402	5402	57025	37	500.755066666667	346	27.68	2.17	1	2	85.87541848	1	64	2	2	1	2	82	1	0	0	127	126	2	1	2100.477795
1512	5405	5405	57028	66	97	170	34.92	1.47	1	2	118.5617873	1	55	1	2	1	1	88	1	0	0	113	111	2	2	2883.1370625
1513	5411	5411	57034	59	199	242	27.66	1.01	2	1	77.87546474	2	64	2	1	3	2	85	1	0	0	109	109	2	1	5653.7257675
1514	5420	5420	57043	48	93.651	175	18.25	0.71	1	1	188.7993607	2	20	4	1	1	2	84	1	0	0	118	118	2	1	5504.4549875
1515	5424	5424	57047	33	243.74291543514	237	33.37	5.25	2	1	111.7944466	1	68	1	1	1	1	75	1	0	0	120	120	2	1	1919.2102755
1516	5427	5427	57050	53	119	177	31.74	1.86	2	2	54.79473142	1	78	2	1	3	2	77	1	0	0	117	116	2	2	3099.4605025
1517	5430	5430	57053	62	109.506733333333	235	18.73	1.5	1	1	91.03962582	2	64	2	1	1	2	82	1	0	0	128	127	2	1	2066.71333025
1518	5440	5440	57063	79	118	209	30.17	1.33	1	1	44.05421735	2	78	4	2	1	2	80	1	0	0	123	122	2	1	4663.956725
1519	5441	5441	57064	43	177	275	32.45	1.59	2	2	100.0778982	1	32	2	1	1	2	77	1	0	0	111	110	2	1	8282.1228025
1520	5447	5447	57070	43	140.802466666667	184	27.9	0.84	1	1	153.9748713	2	30	1	1	1	1	76	1	0	0	121	120	2	1	4502.8574025
1521	5456	5456	57079	51	191	214	22.6	1.23	2	2	76.94583863	2	73	2	2	3	1	81	1	0	0	110	109	2	1	2895.84052
1522	5468	5468	57091	37	180	167	23.51	1.49	2	1	79.90971028	1	72	2	1	1	2	85	1	0	0	109	109	2	1	2633.0241325
1523	5474	5474	57097	32	158.3405	131	35.68	1.92	1	1	66.54709707	1	68	3	1	2	2	75	1	0	0	131	130	2	1	17084.7102075
1524	5477	5477	57100	43	267	188	34.94	2.85	2	1	75.26102092	1	69	4	1	2	1	78	1	0	0	113	111	2	2	2091.2903335
1525	5482	5482	57105	43	111.895966666667	199	37.54	0.45	1	1	92.65393312	2	22	4	3	2	1	83	1	0	0	112	111	2	1	8795.653605
1526	5483	5483	57106	49	298	275	30.42	1.59	1	1	58.03830104	2	80	3	1	1	1	80	1	0	0	122	122	2	1	5987.7438825
1527	5487	5487	57110	33	109	179	29.55	0.76	1	2	94.9044309	1	26	3	1	2	1	84	1	0	0	131	131	2	1	6547.815295
1528	5490	5490	57113	40	108	137	29.8	1.66	2	2	95.21333364	1	56	2	1	1	2	77	1	0	0	118	117	2	1	3626.8665925
1529	5492	5492	57115	36	124.096966666667	171	33.09	0.57	1	2	92.8534771	1	22	3	3	3	1	79	1	0	0	124	123	2	1	6439.3244075
1530	5496	5496	57119	66	44	159	30.3	0.6	1	2	85.95184429	1	60	3	2	3	2	76	1	0	0	113	111	2	1	13097.7833525
1531	5497	5497	57120	82	72	229	31.13	0.42	1	1	100.7990512	2	65	2	1	1	2	77	1	0	0	117	116	2	2	1565.15393
1532	5499	5499	57122	39	199	210	19.56	3	2	1	112.8231259	1	65	2	2	3	1	85	1	1	1	90	90	2	1	13820.302215
1533	5506	5506	57129	65	107.2322	191	41.63	1.87	1	2	77.50534078	1	79	3	1	3	2	80	1	0	0	123	122	2	1	2468.328972
1534	5508	5508	57131	61	92	191	20.05	0.45	2	1	90.82520855	2	47	3	1	3	1	86	1	0	0	130	129	2	1	18453.227015
1535	5519	5519	57142	44	98	189	43.48	0.3	1	1	90.04753915	2	39	3	1	3	1	79	1	0	0	124	123	2	1	14609.5690625
1536	5522	5522	57145	33	218.638466666667	258	32.61	1.09	1	2	73.86728888	1	55	1	2	3	2	85	1	0	0	109	108	2	1	3203.9488425
1537	5524	5524	57147	55	58	255	33.8	0.93	2	2	85.92663797	2	26	4	3	2	2	88	1	0	0	112	112	2	1	6728.49717
1538	5526	5526	57149	44	118	214	33.99	1.07	1	2	101.6544158	1	22	3	3	3	1	79	1	0	0	124	124	2	1	23797.0516125
1539	5529	5529	57152	57	106.096866666667	168	29.04	3.53	1	2	57.99575184	1	80	3	2	2	2	80	1	1	0	55	55	2	1	6918.53044
1540	5537	5537	57160	56	175.021366666667	277	30.94	2.3	2	2	79.79040856	1	49	2	1	3	2	78	1	0	0	122	121	2	1	6043.694085
1541	5538	5538	57161	83	83.2893	152	19.34	1.9	2	1	71.29324728	2	80	3	2	3	1	79	1	1	1	39	38	2	1	9060.3713525
1542	5541	5541	57164	29	106	105	33.42	1.56	2	2	92.66706453	1	64	3	1	3	1	78	1	0	0	114	114	2	2	11899.1221825
1543	5542	5542	57165	47	93	145	27.36	1.49	2	1	81.92318261	1	48	4	1	2	2	80	1	0	0	123	122	2	1	6766.9835125
1544	5544	5544	57167	45	159	216	46.26	1.32	1	1	90.74462358	1	26	3	1	1	1	80	1	0	0	123	121	2	1	5071.53124
1545	5547	5547	57170	87	51	200	28.85	2.25	2	2	96.77080587	2	56	3	1	3	2	79	1	0	0	119	118	2	1	24906.648475
1546	5548	5548	57171	40	114	141	42.75	1.22	2	1	131.4747143	2	38	2	1	1	1	81	1	0	0	109	107	2	1	5716.2906125
1547	5552	5552	57175	43	161	253	25.82	1.25	1	2	78.07181224	1	49	3	1	3	2	79	1	0	0	119	119	2	1	18912.13581
1548	5554	5554	57177	72	147	271	32.88	5.53	1	1	103.1708855	2	53	1	2	1	1	85	1	0	0	111	110	2	2	2798.41795
1549	5556	5556	57179	59	159.496480952381	262	30.54	0.97	2	1	91.52436271	2	53	2	1	2	1	78	1	0	0	114	113	2	2	2664.10073
1550	5558	5558	57181	56	101.228933333333	166	27.01	2.2	2	1	88.6025617	1	62	3	1	1	2	81	1	0	0	128	128	2	2	14349.69359
1551	5561	5561	57184	46	100.933812820513	175	31.23	0.69	1	2	91.9728638	1	34	3	1	3	1	79	1	0	0	124	124	2	1	17465.6568275
1552	5570	5570	57193	37	192.5611	218	26.48	1.29	1	1	48.47979627	1	78	1	1	1	1	87	1	0	0	116	115	2	1	3446.36184
1553	5573	5573	57196	44	137.306033333333	206	30.08	1.62	2	2	91.02764645	1	23	3	3	3	2	77	1	0	0	117	115	2	1	26645.4867
1554	5575	5575	57198	45	98.3738999999999	177	52.73	1.4	1	2	84.70580691	1	51	4	1	3	1	84	1	0	0	131	131	2	1	3526.6967125
1555	5581	5581	57204	57	122.936766666667	215	36.91	1.56	1	2	67.96744012	2	56	3	1	2	1	84	1	0	0	131	131	2	1	19906.40054
1556	5587	5587	57210	64	114.569466666667	207	40.77	3.06	1	1	42.75414689	2	79	4	2	2	1	84	1	0	0	131	130	2	2	3210.6539725
1557	5590	5590	57213	34	216.153822222222	222	26.69	1	2	2	124.2862971	2	77	3	1	2	2	75	1	0	0	132	130	2	1	5255.1770575
1558	5592	5592	57215	72	82.8127666666667	170	24.91	1.23	1	2	67.60270751	2	40	3	1	3	2	86	1	0	0	116	115	2	1	17401.352195
1559	5594	5594	57217	43	156	170	38.2	2.26	2	1	72.51080146	2	60	3	1	3	1	80	1	0	0	122	121	2	1	14578.8366275
1560	5599	5599	57222	61	116.576866666667	198	37.1	2.36	1	2	68.54289357	2	65	3	1	2	2	77	1	0	0	118	117	2	1	17193.3999075
1561	5600	5600	57223	53	110.7668	192	23	1.98	2	2	63.79049153	1	76	3	2	3	1	80	1	1	0	78	76	2	1	7120.17118
1562	5601	5601	57224	48	80	186	28.41	1.14	2	1	87.18752731	1	30	4	2	1	1	82	1	0	0	128	127	2	1	7129.18655
1563	5606	5606	57229	50	167	256	22.36	1.24	1	2	86.43259757	2	60	2	1	3	2	86	1	0	0	117	117	2	1	15458.8130325
1564	5614	5614	57237	52.5169666666666	115.095666666667	176.991833333333	24.19	5.47	2	1	67.0831206820589	1	61	4	1	3	1	82	1	1	0	58	56	2	2	2691.13048
1565	5615	5615	57238	44	82	117	33.2	1.25	1	2	56.9593666	1	80	3	3	2	2	76	1	1	1	41	41	2	1	5867.270545
1566	5626	5626	57249	57	92.7136333333334	175	33.62	1.71	2	2	74.73530796	2	68	4	1	3	2	83	1	0	0	115	115	2	1	5317.757685
1567	5640	5640	57263	52	103.605333333333	165	29.2	3.19	1	2	86.54540628	1	58	3	1	3	1	77	1	0	0	125	124	2	1	22202.75185
1568	5643	5643	57266	62	100.535466666667	216	22.05	1.66	2	2	110.6355501	2	45	3	2	1	1	83	1	0	0	126	126	2	1	5313.89365
1569	5644	5644	57267	60	92	191	19.55	6.64	2	2	75.98395504	1	56	4	1	3	1	78	1	1	0	87	87	2	1	4638.513835
1570	5647	5647	57270	76	66	227	27.08	2.5	1	1	75.82294446	2	73	4	2	3	2	84	1	0	0	118	117	2	2	3705.7040475
1571	5650	5650	57273	49	36	114	34.26	0.35	1	1	104.8994779	2	25	4	3	3	2	78	1	0	0	122	121	2	2	8320.994625
1572	5657	5657	57280	49	147.7663	230	26.92	1.45	1	1	102.1070899	2	61	1	1	1	1	81	1	0	0	110	109	2	1	1771.094136
1573	5661	5661	57284	43	215.164533333333	284	25.03	0.85	1	1	94.59256395	2	53	3	1	3	1	77	1	0	0	124	123	2	1	23365.98995
1574	5665	5665	57288	42	77	162	54.55	0.43	1	1	102.7327942	2	30	3	1	2	1	80	1	0	0	122	121	2	1	3769.23974
1575	5668	5668	57291	39	122	182	28.46	1.96	1	1	32.11949802	2	79	3	1	2	1	80	1	0	0	121	121	2	1	8911.35274
1576	5671	5671	57294	42	174.192166666667	262	28.6	3.74	2	2	85.95184429	1	60	3	1	1	1	79	1	0	0	123	122	2	1	15730.00306
1577	5674	5674	57297	65	109	198	30.15	1.02	2	2	87.41745142	1	33	3	1	3	2	75	1	0	0	133	133	2	1	22534.2411125
1578	5679	5679	57302	33	79	116	37.83	2.67	2	1	80.84231539	1	68	3	1	3	1	80	1	0	0	123	122	2	2	13174.11158
1579	5682	5682	57305	37	94	130	34.68	4.57	1	1	119.5574438	1	67	3	1	3	1	85	1	0	0	128	128	2	1	13557.2192575
1580	5685	5685	57308	65	116	178	24.59	2.96	2	2	81.85973766	1	57	3	2	3	2	85	1	0	0	109	108	2	1	5342.10995
1581	5686	5686	57309	60	96	174	25.38	1.27	2	1	77.39052044	2	66	3	1	2	1	80	1	1	0	28	28	2	2	14633.0050075
1582	5704	5704	57327	59.1341	112.771766666667	209.450121212121	30.04	3.84	1	2	72.7124657680508	2	73	3	1	3	2	82	1	0	0	127	125	2	1	12215.87769
1583	5705	5705	57328	71	97.9335666666666	200	31.32	0.62	1	1	93.31110711	2	67	3	1	3	1	85	1	0	0	128	128	2	1	15058.5378075
1584	5707	5707	57330	40	96	169	35.63	1.13	1	1	50.22989677	2	69	1	3	1	1	75	1	0	0	121	120	2	2	2053.351826
1585	5709	5709	57332	58	73	165	28.63	2.25	2	1	47.30456985	2	80	4	2	3	2	81	1	1	0	58	58	2	2	3871.277715
1586	5711	5711	57334	41	115.004333333333	142	39.62	1.57	2	1	55.57804166	2	57	4	1	3	2	84	1	0	0	118	117	2	2	4816.8746375
1587	5712	5712	57335	75	100	231	25.4	1.36	1	1	77.18790524	2	58	1	3	2	1	76	1	0	0	120	120	2	1	2887.637295
1588	5720	5720	57343	41	89	212	37.55	1.56	1	1	101.1395327	1	58	4	1	3	1	82	1	0	0	129	128	2	2	5126.5449975
1589	5725	5725	57348	49	119	130	42.07	0.77	1	1	63.35316205	2	62	4	2	3	1	80	1	0	0	122	121	2	2	3914.9977625
1590	5732	5732	57355	39	167	162	40.92	2.54	2	1	88.65712437	2	49	4	1	1	2	80	1	1	1	71	70	2	1	8340.99973
1591	5734	5734	57357	38	228.569055555555	293	27.4	1.12	2	1	109.4176786	2	63	4	1	2	2	82	1	0	0	127	126	2	1	5153.7810875
1592	5743	5743	57366	61	149.0074	246	26.94	2.28	2	1	39.45978264	2	65	3	2	3	1	88	1	1	0	14	12	2	1	5070.1661025
1593	5744	5744	57367	67	89	204	26.29	0.71	1	2	100.370819	2	43	3	1	3	2	77	1	0	0	117	116	2	1	21644.0957625
1594	5748	5748	57371	28	353	267	27.51	2.17	2	1	67.71696424	2	69	3	2	1	1	80	1	1	0	117	116	2	1	14353.702435
1595	5750	5750	57373	65	121.648466666667	267	23.78	2.04	1	2	100.2681964	2	61	2	1	2	2	89	1	0	0	126	125	2	1	1327.07495775
1596	5751	5751	57374	34	58	121	27.44	2.25	2	2	72.6619174	1	42	4	3	3	1	78	1	0	0	124	124	2	1	5265.7936975
1597	5752	5752	57375	33	138	183	41.17	0.79	1	1	103.8297029	1	39	3	1	3	1	76	1	0	0	120	119	2	1	14034.35555
1598	5759	5759	57382	56	88	156	29.48	0.85	2	1	83.62890423	1	61	3	1	2	1	84	1	0	0	131	130	2	1	12789.3012125
1599	5761	5761	57384	39	208	185	53.89	0.6	2	1	109.068438	2	64	1	2	1	1	88	1	0	0	112	111	2	1	1424.49631525
1600	5782	5782	57405	24	162	182	27.48	2.2	2	2	93.32754038	1	48	3	1	1	2	77	1	0	0	118	117	2	1	22829.0639225
1601	5785	5785	57408	50	166.824366666667	268	31.27	1.86	1	2	93.20568511	2	57	3	1	3	1	79	1	0	0	124	124	2	1	23796.353835
1602	5788	5788	57411	26	313.7066	214	27.44	2.87	2	1	116.2367792	1	52	3	3	3	1	76	1	0	0	121	120	2	1	19705.4509525
1603	5790	5790	57413	30	166	184	51.46	0.5	2	1	85.41055043	1	37	3	1	2	2	81	1	0	0	128	128	2	2	5033.32273
1604	5791	5791	57414	44	134.401066666667	233	32.01	1.39	1	1	58.70297299	2	57	4	1	2	2	82	1	0	0	115	114	2	1	8015.277455
1605	5794	5794	57417	54	110.198333333333	148	29.96	1.65	1	2	60.34486116	1	72	3	2	3	2	77	1	0	0	118	117	2	1	8366.01576
1606	5795	5795	57418	40	130.888833333333	118	42.76	0.87	2	1	58.17494083	1	69	3	2	3	1	79	1	0	0	123	122	2	2	15429.761905
1607	5796	5796	57419	87	48	184	28.06	1.19	1	1	139.3784595	2	49	2	1	1	1	86	1	0	0	130	129	2	1	4346.90605
1608	5799	5799	57422	45	106.971393772894	160	30.44	1.25	2	2	95.89017047	1	35	3	1	3	1	79	1	0	0	124	123	2	1	15959.436265
1609	5801	5801	57424	51	141.1375	204	41.28	0.94	1	1	140.8895675	2	30	2	3	1	2	82	1	0	0	127	126	2	1	4804.9921425
1610	5812	5812	57435	54	119.247933333333	238	25.63	1.27	2	1	51.87873434	2	56	4	2	3	1	78	1	0	0	113	113	2	1	5735.0187125
1611	5816	5816	57439	51	120.545166666667	220	29.47	1.33	1	2	75.47000201	1	47	3	1	3	2	76	1	0	0	131	130	2	1	21137.8598475
1612	5818	5818	57441	60	200	246	41.69	1.55	2	1	72.20471664	1	72	3	1	3	1	76	1	0	0	119	119	2	1	8084.5155725
1613	5819	5819	57442	55	125.332566666667	229	28.02	1.59	1	2	68.30890551	1	66	1	1	3	1	88	1	0	0	113	112	2	1	1726.5800615
1614	5826	5826	57449	48	170	213	26.36	1.26	2	1	141.5768044	1	77	4	1	1	1	83	1	0	0	111	111	2	2	3798.1159
1615	5827	5827	57450	49	91.1628333333333	129	22.36	1.74	1	2	63.1722858	1	76	3	1	3	1	84	1	1	0	94	93	2	1	7337.52215
1616	5829	5829	57452	46	105.989933333333	155	29.97	1.81	2	2	74.68976253	1	80	3	1	3	1	77	1	1	0	92	90	2	1	5100.42631
1617	5832	5832	57455	44	108.234266666667	162	15.8	0.53	2	1	114.1496231	2	21	3	1	2	2	82	1	0	0	127	125	2	1	8270.43357
1618	5833	5833	57456	34	177.540814285714	152	27.75	2.02	2	1	73.37266498	1	54	3	2	1	1	87	1	0	0	116	115	2	1	26750.4949
1619	5834	5834	57457	55	115	243	28.55	1.68	1	2	70.85053169	2	77	3	2	3	2	81	1	0	0	128	127	2	1	9521.7769725
1620	5839	5839	57462	32	196.620633333333	212	24.28	0.72	2	2	102.7986636	1	36	3	1	3	2	77	1	0	0	117	115	2	1	19462.6107775
1621	5843	5843	57466	36	156.172666666667	186	32.03	4.09	1	2	104.4540161	1	61	3	1	3	1	77	1	0	0	125	124	2	1	12902.29405
1622	5848	5848	57471	34	149	201	30.4	1.94	1	1	70.37236557	1	57	3	2	3	1	77	1	0	0	116	116	2	1	5757.755495
1623	5849	5849	57472	43	181	292	32.1	1.71	1	2	66.3277386	1	57	2	1	3	1	85	1	0	0	111	110	2	1	4800.23144
1624	5851	5851	57474	46	104.539066666667	119	35.47	1.71	2	2	65.69275543	1	80	3	1	3	2	77	1	1	0	88	88	2	2	5876.587315
1625	5852	5852	57475	51	124	258	28.13	1.41	1	1	103.4065733	1	52	1	3	1	1	75	1	0	0	119	118	2	2	4492.8221725
1626	5855	5855	57478	45	113	142	28.25	0.87	2	1	75.81439877	2	68	1	1	2	3	86	1	0	0	125	124	2	1	1296.05112725
1627	5857	5857	57480	33	149.5463	159	31.5	0.78	1	2	93.37855434	2	41	2	1	3	2	82	1	0	0	127	127	2	1	5689.5588
1628	5858	5858	57481	22	412.745033333333	231	26.06	0.8	2	2	85.93503792	1	34	3	3	1	1	80	1	0	0	122	122	2	1	14627.74743
1629	5869	5869	57492	72	93.5606666666667	239	26.84	2.88	2	2	85.66392065	1	61	3	1	3	2	80	1	0	0	123	122	2	1	18578.3793375
1630	5876	5876	57499	51	190	171	30.17	1.58	1	1	53.59658651	2	80	3	1	3	2	76	1	0	0	130	129	2	2	9138.24282
1631	5881	5881	57504	53.7302333333333	114.0182	193.5697	29.48	1.6	2	2	75.9393140741189	2	53	4	2	3	2	78	1	1	0	77	75	2	2	7353.767695
1632	5889	5889	57512	38	134	152	30.83	0.7	1	1	92.33791956	2	55	1	1	1	2	87	1	0	0	116	115	2	2	3135.555375
1633	5895	5895	57518	46	94	166	67.71	1.29	1	2	79.54890883	2	50	4	3	3	2	84	1	0	0	119	118	2	2	5984.0276125
1634	5903	5903	57526	36	132.450766666667	148	31.74	0.75	2	1	82.4184387	2	56	4	1	2	2	77	1	0	0	118	116	2	2	7605.301165
1635	5904	5904	57527	46	102.027233333333	172	25.84	1.44	1	2	103.1059698	1	26	3	3	3	2	78	1	0	0	122	121	2	1	9099.38098
1636	5905	5905	57528	32	139.2586	157	38.66	1.75	2	1	60.08232115	1	77	4	2	1	1	84	1	1	0	48	47	2	2	2778.218005
1637	5908	5908	57531	52	146.473166666667	242	27.29	1.9	2	2	88.65621828	2	62	3	2	3	1	76	1	0	0	120	119	2	1	15543.4763975
1638	5909	5909	57532	50	164	198	28.51	2.35	1	1	80.96376707	2	71	2	1	1	2	79	1	0	0	119	119	2	1	11373.1088575
1639	5910	5910	57533	29	192.607548484849	138	22.59	1.14	2	1	77.84996177	1	73	1	1	2	1	82	1	0	0	128	126	2	1	2761.6654725
1640	5911	5911	57534	62	124.206	255	27.81	2.68	2	2	89.23517427	1	47	1	1	1	2	85	1	0	0	108	107	2	1	5177.0316025
1641	5913	5913	57536	55	111.912933333333	190	25.51	2.4	2	1	90.47767745	1	72	3	1	3	2	86	1	0	0	116	116	2	1	2437.898438
1642	5914	5914	57537	31	275	206	32.62	1.01	2	2	85.01207343	1	40	3	3	1	1	80	1	0	0	122	121	2	1	4205.6311825
1643	5918	5918	57541	42	362	207	24.34	1.67	2	2	115.3886648	1	50	1	1	1	1	76	1	0	0	120	119	2	2	2669.1720875
1644	5922	5922	57545	47	116.038512820513	181	26.31	1.61	2	2	94.59256395	2	53	3	2	3	3	86	1	0	0	125	124	2	1	17611.814425
1645	5929	5929	57552	30	202.419281818182	177	24.65	0.87	2	2	132.8226794	1	25	3	1	1	1	83	1	0	0	111	111	2	1	6858.0335375
1646	5930	5930	57553	62	118.978066666667	222	30.61	1.75	1	1	108.5638827	1	47	1	1	1	2	86	1	0	0	116	116	2	1	4833.814275
1647	5931	5931	57554	89	88.9035	194	28.98	1.92	2	2	112.7083887	2	60	4	2	3	1	84	1	0	0	131	130	2	1	3580.3335225
1648	5932	5932	57555	52	178	155	30.63	1.67	1	1	58.88262931	1	71	3	2	1	2	75	1	0	0	131	131	2	1	3094.6231925
1649	5933	5933	57556	39	88	195	41.19	0.53	1	1	103.8888769	2	43	3	1	2	1	80	1	0	0	123	122	2	2	3484.7532
1650	5937	5937	57560	44	142.113246153846	185	28.12	3.49	2	2	57.5986163	1	61	1	1	3	1	75	1	0	0	120	120	2	1	2397.6146
1651	5938	5938	57561	82	75	179	28.97	1.77	1	2	77.65182892	1	43	4	3	1	1	80	1	0	0	122	121	2	1	5136.79159
1652	5946	5946	57569	65	44	141	22	1.92	1	1	74.92717541	1	60	4	1	3	1	78	1	0	0	113	112	2	2	2091.2903335
1653	5947	5947	57570	76	108	259	21.5	2.86	2	2	67.2399833	2	67	3	3	3	1	84	1	0	0	130	130	2	1	13382.1374975
1654	5948	5948	57571	70	99.9632	197	20.92	1.84	1	1	99.29398787	2	70	2	2	2	1	86	1	0	0	130	130	2	1	4888.7197125
1655	5950	5950	57573	59	189	211	26	0.82	2	1	72.4305236	2	74	2	1	2	2	85	1	0	0	109	109	2	2	5285.4084325
1656	5954	5954	57577	48	146.241933333333	214	26.9	1.34	1	1	66.931406	1	52	2	1	3	1	82	1	0	0	129	128	2	1	3261.8352625
1657	5961	5961	57584	55	123.453566666667	197	33.34	2.88	2	2	89.49913401	1	59	3	2	2	2	79	1	1	0	93	92	2	1	5838.769835
1658	5964	5964	57587	42	139	208	31.94	1.31	1	1	118.6468961	1	47	1	1	2	1	75	1	0	0	121	119	2	1	7822.2947425
1659	5966	5966	57589	53	90	230	21.3	0.67	1	2	95.32510319	1	49	3	1	3	1	79	1	0	0	124	123	2	1	18883.4256525
1660	5971	5971	57594	32	169.4098	176	59.09	0.93	1	1	106.9479154	1	36	3	1	3	1	76	1	0	0	121	120	2	1	12597.23331
1661	5972	5972	57595	33	183.235233333333	192	44.68	0.73	1	1	88.70301018	2	42	3	2	3	1	76	1	0	0	121	119	2	1	18641.9440025
1662	5974	5974	57597	32	161.708533333333	111	30.3	2.13	2	1	46.08322849	1	80	3	1	1	1	77	1	1	1	13	12	2	2	5100.42631
1663	5975	5975	57598	90	132.455366666667	202	42.9	0.89	2	2	19.94231583	2	42	1	2	3	1	81	1	0	0	109	108	2	2	4943.8964825
1664	5976	5976	57599	49	70	127	31.84	4.53	2	1	85.20241606	1	80	3	1	1	2	80	1	1	0	91	91	2	2	3949.64399
1665	5978	5978	57601	60	70	233	32.36	1.83	1	2	67.03324016	1	41	4	1	3	1	82	1	0	0	129	127	2	1	6121.477735
1666	5982	5982	57605	51	131.1337	201	21.03	1.63	1	1	43.03284787	2	80	2	2	3	2	82	1	0	0	128	128	2	1	3660.6727225
1667	5985	5985	57608	28	327	188	41.59	0.71	2	2	91.60032362	1	56	3	2	2	2	76	1	1	0	84	83	2	2	5757.755495
1668	6000	6000	57623	50	161.5931	226	36.58	1.21	1	1	81.2721687	2	60	2	1	3	1	80	1	0	0	122	122	2	2	4936.76249
1669	6001	6001	57624	67	87	269	30.41	1.34	1	1	75.90301133	2	63	4	2	3	2	80	1	0	0	123	122	2	1	5200.97175
1670	6002	6002	57625	75	79.9641666666667	158	19.01	1.04	2	1	71.62195812	2	73	4	2	3	2	85	1	1	0	31	30	2	1	4031.0506675
1671	6015	6015	57638	52	113.538	189	40.74	1.4	2	2	109.5185565	2	57	4	2	2	2	88	1	0	0	112	111	2	1	5993.294915
1672	6017	6017	57640	62	116.0336	228	30.37	3.53	2	2	74.93979621	2	72	3	1	3	2	77	1	0	0	118	118	2	1	10271.2892125
1673	6020	6020	57643	43	152.7418	254	27.76	5.52	1	2	3.590220443	1	45	4	2	3	2	84	1	0	0	118	118	2	1	5734.1600775
1674	6025	6025	57648	32	185.092566666667	147	38.68	1.52	2	1	66.49745869	1	65	3	1	2	1	77	1	1	1	117	117	2	2	13434.7894575
1675	6026	6026	57649	50	131.951633333333	214	26.22	2.85	2	2	103.9737153	1	30	3	2	1	1	82	1	0	0	129	129	2	1	17143.37338
1676	6030	6030	57653	81	56	187	30.95	1.82	2	2	112.510648	1	77	3	1	1	1	83	1	1	0	110	109	2	1	10647.8559375
1677	6035	6035	57658	33	485	206	32.1405976666666	2.63	2	1	50.37897669	2	68	3	1	1	1	79	1	1	0	11	10	2	2	6031.249235
1678	6038	6038	57661	52	201.2979	307	25.91	1.61	1	2	82.73044687	1	41	3	1	3	1	77	1	0	0	124	123	2	1	20473.8506
1679	6044	6044	57667	51	202	245	29.2	2.02	1	2	73.36309338	2	53	2	1	2	2	87	1	0	0	115	113	2	2	5743.2102675
1680	6045	6045	57668	79	113	208	17.4	0.67	2	2	111.0239626	2	31	3	2	3	2	75	1	0	0	133	131	2	1	6469.7590325
1681	6046	6046	57669	86	72	175	34.89	5.16	1	2	63.6214394	1	77	2	2	3	2	87	1	1	1	110	110	2	1	2739.59002
1682	6049	6049	57672	63	116.131266666667	229	27.54	0.9	1	2	96.63859073	2	80	3	1	1	1	83	1	1	1	44	43	2	1	11131.74733
1683	6051	6051	57674	36	182.674866666667	237	29.27	0.75	1	2	107.1431144	2	44	3	1	3	1	80	1	0	0	123	122	2	1	14793.26702
1684	6054	6054	57677	33	123	186	27.7	0.96	1	1	83.2409187	1	42	4	1	3	2	82	1	0	0	127	127	2	1	6029.980005
1685	6058	6058	57681	49	114.8812	212	32.53	1.45	1	1	75.97344286	2	51	4	2	3	1	78	1	0	0	113	112	2	1	5735.0187125
1686	6062	6062	57685	34	225.271366666667	221	41.32	0.99	1	1	104.0628762	1	54	3	2	3	2	76	1	1	1	12	11	2	1	24251.609745
1687	6063	6063	57686	49	133	195	46.36	0.99	1	1	97.79097904	2	69	3	1	2	2	80	1	0	0	123	122	2	1	18976.661045
1688	6065	6065	57688	37	157.427166666667	180	22.06	2.31	1	1	119.5581977	1	79	3	1	2	1	80	1	1	1	91	90	2	1	7558.296885
1689	6068	6068	57691	37	130.215233333333	180	27.05	1.43	1	2	48.63725318	1	55	4	2	2	1	79	1	0	0	124	124	2	1	5118.365055
1690	6070	6070	57693	44	162.140466666667	198	28.25	1.08	1	1	142.249186	2	63	2	1	2	1	88	1	0	0	113	112	2	1	15273.45822
1691	6074	6074	57697	108	69	287	23.73	2.97	1	1	25.77733126	2	80	3	2	3	1	81	1	1	1	119	119	2	2	9462.19347
1692	6076	6076	57699	55	81	124	20.36	1.65	2	1	48.23127282	1	80	3	2	2	2	76	1	1	1	15	15	2	1	5634.7179875
1693	6081	6081	57704	89	100.538166666667	195	21.68	1.31	1	2	79.50958144	2	72	1	2	3	1	80	1	0	0	122	121	2	1	2498.29505325
1694	6082	6082	57705	47.8924666666666	158.1559	203.545	31.12	0.99	2	1	89.7179528236103	2	51	3	1	3	2	82	1	0	0	127	125	2	2	27831.426275
1695	6084	6084	57707	30	284	202	38.42	2.87	2	1	104.1421811	2	33	1	2	2	1	75	1	0	0	118	117	2	1	8340.524725
1696	6087	6087	57710	50	87	215	30.54	0.57	1	1	126.4953583	1	37	3	1	3	2	83	1	0	0	115	114	2	1	16414.3974975
1697	6090	6090	57713	49	140.4206	173	52.87	0.66	2	1	48.05917662	2	74	3	2	3	2	79	1	1	0	34	33	2	2	11622.05617
1698	6094	6094	57717	42	151.388966666667	162	31.46	1.61	1	1	81.3800406	1	74	2	1	3	1	75	1	0	0	121	120	2	2	2955.219975
1699	6097	6097	57720	32	201.4582	108	34.6	0.3	1	2	107.9123298	1	60	1	1	2	2	85	1	0	0	109	109	2	2	1849.8974475
1700	6106	6106	57729	38	256	227	46.27	1.3	1	1	57.84748648	2	58	3	2	3	2	76	1	0	0	131	130	2	1	4709.16901
1701	6109	6109	57732	19	816	309	27.32	0.97	2	1	70.71873582	1	48	3	1	1	1	80	1	0	0	122	120	2	1	3975.199255
1702	6111	6111	57734	43	79	178	28.52	1.74	1	2	73.62471222	1	69	4	1	1	1	78	1	0	0	113	112	2	1	2091.2903335
1703	6114	6114	57737	60	103	198	25.85	1.33	2	1	78.97936451	1	68	2	1	3	1	88	1	0	0	113	111	2	1	1555.837368
1704	6117	6117	57740	64	112.784	218	31.89	2.93	2	2	51.16612406	2	63	3	2	3	1	77	1	0	0	124	123	2	1	14331.0865625
1705	6121	6121	57744	32	195.5099	155	29.4	1.32	1	2	102.2358471	1	55	1	1	1	1	75	1	0	0	119	118	2	2	3606.602175
1706	6122	6122	57745	47	123.351733333333	96	40.32	1.44	2	1	25.77733126	2	80	3	2	1	2	79	1	1	1	51	50	2	2	10877.20282
1707	6123	6123	57746	53	124	203	29.19	3.56	1	1	71.06407767	2	62	1	2	2	1	81	1	0	0	110	109	2	1	1728.087963
1708	6125	6125	57748	55	114.0314	179	34.16	1.6	1	1	66.63920603	2	58	3	1	3	2	81	1	0	0	127	126	2	1	26886.532975
1709	6128	6128	57751	63	91	223	31.09	0.68	1	2	88.81989805	2	36	4	3	3	2	84	1	0	0	119	118	2	1	7058.1227025
1710	6137	6137	57760	31	176	148	33.21	0.98	2	2	124.130413	1	28	3	1	3	1	87	1	0	0	116	115	2	1	9113.31739
1711	6139	6139	57762	63	114	220	31.13	1.61	1	1	80.6797937	2	67	4	2	2	1	80	1	0	0	123	123	2	1	5041.9946325
1712	6140	6140	57763	36	122	190	31.71	0.56	2	1	97.29197534	2	31	3	1	2	2	75	1	0	0	132	132	2	1	15434.90006
1713	6149	6149	57772	47	177	193	28.67	2.15	1	2	67.65491776	2	65	1	2	1	1	88	1	0	0	113	112	2	2	1424.49631525
1714	6151	6151	57774	47	86	155	34.45	0.59	2	1	104.7641505	2	45	3	1	2	2	80	1	0	0	123	122	2	1	20861.7427225
1715	6152	6152	57775	69	110.065466666667	145	32.42	1.07	1	1	47.77548038	2	80	3	2	2	2	80	1	1	0	61	60	2	2	11142.6617375
1716	6153	6153	57776	39	194.843566666667	188	35.87	0.37	1	1	161.0140333	2	27	1	1	2	2	85	1	0	0	109	108	2	1	5349.4454725
1717	6154	6154	57777	54	90	227	19.81	2.28	2	2	64.86247472	2	80	3	1	3	2	81	1	0	0	128	128	2	1	8773.9131425
1718	6157	6157	57780	38	156	203	34.57	3.4	2	1	106.1730666	1	65	3	1	1	2	80	1	1	0	99	99	2	1	5563.3370825
1719	6162	6162	57785	34	159	149	39.63	1.8	1	2	95.72494316	1	48	3	2	2	1	83	1	0	0	111	111	2	2	25023.130575
1720	6163	6163	57786	55	163	169	29.73	1.34	2	1	81.25611571	2	42	3	2	3	2	76	1	0	0	131	130	2	1	4995.108755
1721	6165	6165	57788	29	177.213233333333	166	31.18	0.55	1	2	83.59075576	1	35	3	2	3	2	77	1	0	0	117	116	2	1	19556.243105
1722	6171	6171	57794	42	132.63787948718	178	21.31	0.88	1	2	77.55021015	1	32	3	3	3	1	84	1	0	0	131	130	2	1	14008.8827325
1723	6174	6174	57797	45	163	200	31.64	2.64	1	1	72.55110287	2	64	3	1	1	2	76	1	1	0	38	37	2	2	16600.6148875
1724	6177	6177	57800	37	248	243	30.05	0.66	2	2	89.72710682	1	62	3	1	2	2	76	1	0	0	130	129	2	1	14945.5530625
1725	6179	6179	57802	52	103	171	23.48	1.19	1	1	59.13984418	1	76	3	1	3	1	77	1	0	0	123	122	2	2	8515.28488
1726	6192	6192	57815	45	121.25197948718	186	25.13	1.28	1	2	85.03741529	1	53	3	1	2	1	79	1	0	0	124	123	2	1	20646.9880775
1727	6196	6196	57819	33	154	203	23.87	2.36	2	1	96.77080587	2	56	3	1	2	2	83	1	0	0	115	114	2	1	6511.995035
1728	6199	6199	57822	52.0272666666667	122.319433333333	212.366833333333	26.15	1.78	1	2	82.7155784793787	1	63	3	2	3	2	86	1	0	0	117	117	2	1	11158.8874225
1729	6209	6209	57832	54	124	210	31.43	4.49	1	1	75.55402491	2	49	1	1	1	2	85	1	0	0	109	108	2	1	4705.1110575
1730	6210	6210	57833	47	120.228033333333	210	35.39	4.74	1	2	78.02363501	1	42	4	1	2	2	84	1	0	0	119	119	2	1	5558.89917
1731	6215	6215	57838	29	232.937066666667	209	25.43	0.92	1	1	107.5508424	1	61	1	1	1	1	81	1	0	0	110	110	2	1	1424.123209
1732	6216	6216	57839	42	153.938666666667	199	31.34	0.67	2	1	88.69935003	2	39	3	2	3	2	79	1	0	0	118	118	2	1	18311.7880825
1733	6219	6219	57842	45	90	158	30.01	1.79	2	2	69.74149374	1	73	4	1	3	2	84	1	0	0	119	118	2	1	3020.7169975
1734	6220	6220	57843	28	201.979933333333	144	35.86	3.77	1	1	69.56399743	1	43	4	2	3	2	84	1	0	0	118	117	2	2	5608.047435
1735	6222	6222	57845	43	133.226046153846	170	36.57	1.27	2	2	84.508392	2	46	2	3	1	1	78	1	0	0	114	114	2	1	4055.3438875
1736	6225	6225	57848	46	165	191	33.37	1.37	2	1	112.8231259	1	65	2	2	1	1	85	1	0	0	111	111	2	1	1621.91701475
1737	6232	6232	57855	44	110	126	30.7	4.7	2	1	69.87807558	2	77	3	2	3	2	77	1	1	1	106	106	2	2	10075.2394275
1738	6235	6235	57858	33	151.148566666667	156	28.15	1.33	1	2	81.96009461	2	62	3	3	3	1	77	1	0	0	125	125	2	1	5053.1525925
1739	6238	6238	57861	39	100	165	37.84	0.67	1	2	57.92490577	1	25	4	3	3	2	80	1	0	0	123	122	2	1	8130.0905375
1740	6246	6246	57869	41	142	158	23.55	0.87	1	1	115.155256	2	73	1	3	1	1	88	1	0	0	113	113	2	2	2897.8746375
1741	6247	6247	57870	54	126	206	42.72	0.53	1	1	118.9143418	2	38	2	3	3	2	85	1	0	0	109	109	2	1	15672.9027275
1742	6250	6250	57873	52	148.182233333333	191	34.51	0.95	1	1	87.81939579	2	60	3	2	2	1	86	1	0	0	129	128	2	2	15443.0102675
1743	6254	6254	57877	41	166.718784249084	190	29.48	1.67	2	2	91.96568441	1	43	3	1	2	2	76	1	0	0	131	131	2	1	5188.642735
1744	6255	6255	57878	64	90.4155	246	18.83	2.05	2	2	100.4597116	1	49	4	2	2	2	84	1	0	0	118	117	2	1	4594.9415225
1745	6261	6261	57884	57	107	251	33.48	5.87	2	2	85.75470523	1	48	3	1	2	2	80	1	0	0	123	123	2	1	22302.8211525
1746	6262	6262	57885	43	237	205	41.37	1.23	1	1	96.92797366	2	47	3	1	1	2	80	1	0	0	123	123	2	1	5003.3398
1747	6267	6267	57890	41	94	186	22.77	1.41	1	1	99.62985128	1	77	3	1	3	1	78	1	0	0	113	113	2	1	1926.13241525
1748	6269	6269	57892	46	76	151	29.59	2.09	2	2	83.07779145	1	53	4	1	1	1	79	1	0	0	124	123	2	2	4760.9612475
1749	6270	6270	57893	32	119	208	30.81	1.27	1	1	115.4626913	1	43	1	3	1	1	86	1	0	0	130	129	2	1	5064.3097575
1750	6271	6271	57894	53	121.490066666667	218	32.93	0.7	1	2	101.9813714	1	33	3	1	3	1	87	1	0	0	116	115	2	1	20725.18918
1751	6272	6272	57895	74	91.4540000000001	193	21.4	1.62	1	2	80.99992116	2	61	3	1	3	2	86	1	0	0	116	116	2	1	15458.8130325
1752	6288	6288	57911	32	144	195	32.83	0.67	1	2	98.83754861	1	41	3	1	3	2	77	1	0	0	118	117	2	1	23139.2172375
1753	6291	6291	57914	78	78	155	20.92	1.18	1	1	54.93946079	2	79	3	1	3	2	76	1	0	0	113	112	2	1	8561.351195
1754	6293	6293	57916	46	113.644922344322	181	28.82	3.04	2	2	82.06661047	1	71	4	1	3	2	81	1	0	0	128	128	2	1	3217.09005
1755	6294	6294	57917	52	111.534066666667	233	25.57	2.15	2	1	93.46330948	1	54	4	3	1	1	89	1	0	0	117	117	2	1	3166.0512725
1756	6295	6295	57918	34	207.822028571429	210	33.49	1.24	2	2	76.59294159	2	49	3	1	3	2	76	1	0	0	131	130	2	1	21443.48125
1757	6296	6296	57919	68	81.4161333333333	181	24.47	1.04	2	2	77.25299725	1	36	4	1	3	2	77	1	0	0	117	116	2	1	8152.3067375
1758	6302	6302	57925	47	150.726766666667	197	26.51	1.05	1	2	121.1717385	2	42	1	1	1	1	75	1	0	0	119	119	2	1	6707.2705625
1759	6304	6304	57927	33	195.675166666667	166	54.41	0.85	2	1	72.63181504	2	43	3	1	1	2	75	1	0	0	130	128	2	2	5874.959615
1760	6307	6307	57930	64	174.843166666667	279	40.34	3.08	1	1	87.52521618	2	61	2	2	2	1	88	1	0	0	112	111	2	1	1596.33167525
1761	6311	6311	57934	71	141	195	25.83	2.86	2	1	75.61381442	2	74	3	1	3	1	81	1	0	0	110	108	2	1	10468.53912
1762	6316	6316	57939	48	143.353866666667	235	44.95	1.26	1	1	41.44121381	2	71	4	1	1	2	77	1	0	0	118	118	2	1	3824.043515
1763	6317	6317	57940	42	126	201	35.02	2.52	2	2	74.1324315	2	66	4	2	3	2	84	1	0	0	119	118	2	2	3892.8458125
1764	6322	6322	57945	38	171.806433333333	192	28.97	1.56	1	2	63.91375623	2	67	3	2	3	1	80	1	0	0	122	121	2	1	13784.785395
1765	6325	6325	57948	61	90	311	23.1	1.44	1	1	73.26350657	2	75	3	1	2	2	81	1	0	0	127	126	2	1	5045.660085
1766	6333	6333	57956	48	108.1247	159	32.72	3.57	1	1	81.07606018	1	80	3	1	3	2	77	1	1	1	41	40	2	1	5990.62471
1767	6336	6336	57959	34	55	118	31.7	2.18	1	2	74.68976253	1	80	3	1	3	1	77	1	0	0	125	125	2	2	5300.5749525
1768	6342	6342	57965	37	305	275	29.87	0.42	1	2	106.344334	2	20	1	3	3	1	81	1	0	0	110	109	2	2	5404.466905
1769	6343	6343	57966	91	81.1017476190476	223	37.03	1.49	1	2	59.77208179	1	43	4	1	3	2	83	1	0	0	113	112	2	1	7192.0912425
1770	6354	6354	57977	54	112	232	29.81	1.2	2	2	77.67512739	1	53	3	1	3	2	76	1	0	0	129	128	2	1	25293.231225
1771	6355	6355	57978	43	177.900066666667	263	30.07	2.96	2	2	94.20904628	1	32	3	3	3	1	76	1	0	0	119	118	2	1	15567.8560225
1772	6357	6357	57980	92	96.5651333333333	246	15.86	1.48	2	2	55.4198038	2	80	4	2	2	1	84	1	1	0	68	67	2	2	3474.3529425
1773	6361	6361	57984	50	118.707866666667	212	32.59	1.33	2	2	91.5417949538334	1	32	4	1	1	2	89	1	0	0	127	126	2	1	4629.8941025
1774	6362	6362	57985	52	166.993366666667	245	29.42	1.18	1	2	110.1366016	2	61	1	2	2	2	88	1	0	0	112	110	2	2	1410.659027
1775	6364	6364	57987	47	117.201266666667	183	24.38	1.21	1	1	58.52724316	1	80	3	1	3	2	75	1	1	0	73	72	2	1	3538.3061175
1776	6365	6365	57988	56	123.461633333333	201	39.55	0.67	2	1	98.50437801	2	40	3	2	2	1	87	1	0	0	116	115	2	1	5195.497175
1777	6369	6369	57992	42	79	165	30.45	1.39	2	1	37.81921364	2	74	3	2	1	2	75	1	1	1	26	25	2	2	6212.00061
1778	6376	6376	57999	35	118.949166666667	138	29.72	2.05	1	1	50.57406817	1	80	4	1	2	2	84	1	0	0	118	118	2	1	3079.49584
1779	6377	6377	58000	55	83	197	29.58	1.04	1	1	92.24021253	2	60	2	2	1	2	77	1	0	0	118	117	2	1	1737.722894
1780	6381	6381	58004	65	87.3711666666667	176	22.62	2.06	2	2	61.06023835	1	78	3	1	3	2	81	1	0	0	127	127	2	1	6783.2250125
1781	6385	6385	58008	99	53	241	28.9287159523809	1.71	1	2	102.1757396	1	68	2	1	2	1	78	1	0	0	113	112	2	2	1431.2048975
1782	6391	6391	58014	34	202.703847619048	189	27.7	3.8	2	1	93.18500895	2	62	1	2	1	1	75	1	0	0	121	121	2	1	1815.4243035
1783	6400	6400	58023	113	44	225	21.89	0.97	1	2	90.43786427	2	48	3	2	3	2	80	1	0	0	123	122	2	1	20861.7427225
1784	6401	6401	58024	21	352.9759	124	39.28	1.07	2	1	56.83146367	1	68	3	1	3	1	85	1	0	0	111	111	2	2	13557.2192575
1785	6404	6404	58027	59	173.946666666667	268	28.46	0.84	1	1	99.85555739	2	57	1	1	1	2	85	1	0	0	109	109	2	2	3158.287565
1786	6407	6407	58030	87	101.1359	210	28.89	0.98	2	1	44.2365203	2	80	4	2	3	2	84	1	0	0	119	119	2	2	3490.898485
1787	6409	6409	58032	35	169.983866666667	203	24.56	0.88	1	1	93.31110711	2	67	3	2	3	2	83	1	0	0	127	126	2	1	6340.396235
1788	6410	6410	58033	49	158.630333333333	258	42.37	1.4	1	2	88.34482787	1	37	3	1	3	1	80	1	0	0	122	120	2	1	13366.2653
1789	6412	6412	58035	34	214.203633333333	201	28.37	0.63	2	1	105.0802161	2	58	3	1	3	2	85	1	0	0	109	108	2	2	23433.0185425
1790	6413	6413	58036	59	87	169	22.84	2.22	2	1	60.15843665	2	80	4	2	3	1	84	1	1	0	48	48	2	1	3210.6539725
1791	6419	6419	58042	39	158.268266666667	208	35.08	0.53	1	1	106.5288105	2	38	3	1	3	2	81	1	0	0	128	127	2	1	13215.5655475
1792	6424	6424	58047	55	188	187	38.66	0.92	2	1	54.15757866	2	76	3	2	1	3	86	1	0	0	125	123	2	2	7216.607035
1793	6425	6425	58048	22	358	234	28.42	1.32	2	2	88.98806255	1	40	3	1	2	2	80	1	0	0	123	122	2	1	4986.840375
1794	6439	6439	58062	46	129	142	42.22	0.6	1	1	93.30579279	2	73	1	2	1	3	86	1	0	0	124	122	2	1	2352.76524775
1795	6442	6442	58065	43	117.6782	194	41.8	1.06	1	2	97.95018994	1	28	4	3	2	1	84	1	0	0	131	131	2	1	5065.6768625
1796	6444	6444	58067	42	178.6394	229	27.44	2.7	1	1	120.8252486	1	37	1	1	1	1	88	1	0	0	113	113	2	1	5648.2072975
1797	6445	6445	58068	37	151.0537	183	31.99	1.37	1	2	120.8108209	1	32	3	1	3	2	76	1	0	0	131	130	2	1	19801.479595
1798	6446	6446	58069	108	87.9980333333333	228	34.58	1.48	1	1	67.8067473	1	62	4	3	3	1	89	1	0	0	117	117	2	1	2222.53259125
1799	6448	6448	58071	26	246	171	29.14	0.81	2	2	121.4938762	1	27	3	1	3	3	86	1	0	0	125	124	2	1	5964.4106975
1800	6451	6451	58074	65	107.9411	221	24.79	1.2	1	1	67.48051205	2	80	3	2	1	2	76	1	1	1	63	63	2	1	9075.0134125
1801	6456	6456	58079	67	96.5127333333334	215	18.28	2.49	2	2	93.31275113	1	58	3	1	1	2	81	1	0	0	128	127	2	1	5924.5303
1802	6465	6465	58088	40	334	207	31.19	1.07	1	1	124.8614867	2	49	1	1	1	1	81	1	0	0	110	109	2	2	6539.127515
1803	6470	6470	58093	48	86.4865	121	32.9	0.55	1	2	100.7412423	1	23	2	3	3	1	87	1	0	0	116	116	2	1	9315.646285
1804	6471	6471	58094	59	92	182	24.17	1.82	1	2	100.048555	1	50	3	3	3	2	76	1	0	0	123	122	2	1	25293.231225
1805	6472	6472	58095	57	109.723166666667	165	30.07	1.7	2	2	75.44460378	1	58	3	1	2	1	77	1	0	0	125	124	2	1	5757.755495
1806	6483	6483	58106	42	144	178	30.21	0.72	2	1	88.81657288	2	45	1	2	2	2	82	1	0	0	115	114	2	1	5891.6800875
1807	6485	6485	58108	27	264.598033333333	197	29.51	1.22	1	2	90.02377512	1	61	2	1	3	1	79	1	0	0	124	123	2	1	1794.72372225
1808	6488	6488	58111	36	308.049666666666	315	30.64	1.87	1	1	8.42184103	2	29	4	1	3	2	83	1	0	0	115	114	2	2	8560.323905
1809	6489	6489	58112	36	195.953866666667	195	31.35	1.36	1	1	62.18460903	1	65	2	1	1	2	82	1	0	0	128	128	2	2	2202.456343
1810	6492	6492	58115	63	117	230	26.91	4.67	1	2	84.40077132	2	79	3	1	2	2	83	1	0	0	115	115	2	1	11873.9096575
1811	6495	6495	58118	31	221.102028571428	257	32.08	2.74	1	2	83.79808764	1	48	2	1	3	2	82	1	0	0	114	114	2	1	6131.8841675
1812	6496	6496	58119	67	83.3321	176	22.19	3.09	2	2	75.07461983	1	78	4	1	2	1	88	1	0	0	113	112	2	1	2985.243265
1813	6504	6504	58127	54	110.634033333333	158	26.89	1.04	2	1	85.24410493	1	75	3	2	2	1	80	1	1	0	30	30	2	2	2263.61937825
1814	6507	6507	58130	44	206	233	36.39	1.34	2	2	90.03676337	1	40	3	1	3	2	79	1	0	0	119	118	2	2	21435.2795175
1815	6512	6512	58135	49	328	211	36.35	0.48	2	1	85.11385213	2	70	3	1	2	1	75	1	0	0	121	120	2	2	13227.19822
1816	6514	6514	58137	49.5797333333333	123.556833333333	193.885933333333	27.98	0.8	2	1	85.2001202232957	2	43	4	2	1	1	83	1	1	0	112	111	2	2	7389.937435
1817	6518	6518	58141	35	155.373033333333	156	36.23	1.61	1	1	88.88868922	2	72	3	1	1	1	87	1	0	0	116	116	2	1	11932.25277
1818	6521	6521	58144	50	111.566766666667	162	25.96	2.74	2	1	36.84650781	2	72	4	2	3	1	88	1	0	0	112	111	2	1	3755.86401
1819	6526	6526	58149	37	106.244	167	27.33	0.77	1	2	92.01936352	1	23	4	3	2	2	84	1	0	0	119	119	2	1	6714.715595
1820	6528	6528	58151	104	78	257	26.65	1.49	2	1	78.15086896	1	64	3	1	1	1	88	1	0	0	113	112	2	1	4814.5503775
1821	6529	6529	58152	68	56	239	25.1	3.37	2	2	64.59353062	1	75	3	1	3	1	81	1	0	0	110	108	2	1	9051.3490375
1822	6539	6539	58162	36	292	315	45.47	0.59	1	1	90.96917003	2	32	3	1	3	1	86	1	0	0	130	129	2	2	4701.77659
1823	6542	6542	58165	40	159	184	35.92	1	1	1	63.7774572	2	72	3	3	3	2	76	1	0	0	131	130	2	1	5965.784485
1824	6543	6543	58166	48	188	168	27.46	2.73	2	1	82.07221109	1	80	3	1	2	2	77	1	0	0	111	110	2	2	5247.83395
1825	6544	6544	58167	57	145.708933333333	261	27.12	1.46	2	1	78.6561768	1	62	3	1	1	2	76	1	0	0	131	130	2	1	14661.049855
1826	6547	6547	58170	51	124.851366666667	162	31.87	0.85	2	1	72.03946927	2	76	3	2	2	2	80	1	0	0	123	122	2	1	6407.86872
1827	6549	6549	58172	38	77	168	26.77	1.81	1	1	96.47760097	1	32	4	1	3	1	78	1	0	0	114	114	2	1	6147.5056275
1828	6550	6550	58173	55	128.861	198	27.52	2.37	2	2	89.23517427	1	47	1	1	1	1	75	1	0	0	121	121	2	1	7380.006815
1829	6552	6552	58175	43	133.6473	151	23.78	1.04	1	1	80.67300616	2	78	3	2	1	1	76	1	1	0	118	118	2	2	9668.8601975
1830	6553	6553	58176	27	206.628366666667	185	25.56	2.25	2	2	60.17612921	1	73	3	2	3	2	82	1	1	0	28	27	2	1	3037.8577575
1831	6560	6560	58183	61	242.208066666667	317	29.4	2.86	2	2	86.76530179	1	48	1	1	1	1	75	1	0	0	121	119	2	1	5970.106935
1832	6562	6562	58185	38	142.791733333333	143	21.87	1.61	1	1	67.69527867	1	69	2	1	1	1	85	1	0	0	125	124	2	1	13507.033215
1833	6564	6564	58187	43	160.962166666667	229	30.12	2.12	1	2	69.87614099	2	72	3	1	3	2	80	1	0	0	123	122	2	1	11120.8011075
1834	6569	6569	58192	46	142.642866666667	212	24.13	1.6	2	2	122.1832167	2	75	3	1	3	2	86	1	0	0	116	116	2	1	9235.051845
1835	6572	6572	58195	28	192	272	44.42	1.11	1	2	82.16700083	1	50	3	1	3	1	76	1	0	0	120	118	2	1	18156.479145
1836	6574	6574	58197	25	296	195	23.67	3.2	1	1	39.79825755	1	80	3	2	1	1	76	1	1	0	12	12	2	1	2938.695565
1837	6579	6579	58202	46	147.502833333333	214	31.84	1.56	1	2	75.24567132	1	39	2	2	1	2	77	1	0	0	118	117	2	1	8195.3211825
1838	6582	6582	58205	32	133	240	26.73	4.29	1	1	67.13839375	1	62	4	3	3	2	84	1	1	1	94	93	2	1	2443.8090995
1839	6583	6583	58206	45	190.628766666667	236	32.38	2.37	1	1	42.82781562	2	63	1	1	1	2	86	1	0	0	116	116	2	2	1587.99038925
1840	6586	6586	58209	42	56	117	25.47	1.04	2	1	127.283906	1	75	1	1	1	1	82	1	0	0	129	128	2	2	2991.70479
1841	6588	6588	58211	51	61	156	34.46	1.81	2	1	88.83757011	1	36	4	1	2	2	78	1	0	0	122	121	2	1	8265.30615
1842	6591	6591	58214	70	108.5313	229	29.34	3.14	2	2	73.76059905	1	50	3	1	3	1	76	1	0	0	121	120	2	1	23847.5471425
1843	6597	6597	58220	57	97	151	26.11	1.35	1	1	104.8882384	1	80	2	1	1	1	85	1	1	1	99	98	2	2	2882.1776425
1844	6598	6598	58221	83	69	215	20.69	6.03	1	2	57.32859765	1	68	4	1	2	2	83	1	0	0	114	113	2	1	3020.1685275
1845	6600	6600	58223	60	95	181	30.2	1.91	1	1	100.1808404	2	67	1	2	1	3	86	1	0	0	125	123	2	1	1296.05112725
1846	6602	6602	58225	50	163.2478	269	34.04	2.24	1	2	104.1613521	1	41	3	1	3	2	85	1	0	0	109	108	2	1	20925.198795
1847	6604	6604	58227	51	189	134	30.08	3.25	1	1	92.21914309	2	71	1	2	1	1	81	1	0	0	110	108	2	1	2991.8036925
1848	6605	6605	58228	35	89	164	37.56	0.61	1	2	87.83324708	1	36	4	1	2	1	83	1	0	0	111	110	2	1	8476.071365
1849	6606	6606	58229	33	181.806666666666	197	30.19	2.47	1	1	90.50069985	1	39	1	1	3	1	81	1	0	0	110	109	2	1	6165.1000325
1850	6607	6607	58230	55	69	231	33.81	2.79	2	1	114.6713264	1	60	4	1	3	2	84	1	0	0	119	119	2	1	1918.35892125
1851	6613	6613	58236	46	81	181	33.67	0.85	1	1	88.29427281	2	50	3	2	2	2	81	1	0	0	127	127	2	1	26526.151425
1852	6614	6614	58237	39	168.122266666667	261	40.35	0.62	1	1	99.16659302	2	42	4	1	2	2	83	1	0	0	127	126	2	2	8864.988515
1853	6615	6615	58238	67	81.2377333333333	168	38.09	1.46	1	2	71.3321195	2	47	4	2	3	2	83	1	0	0	115	115	2	1	9434.8658175
1854	6620	6620	58243	73	102.6898	213	22.24	2.63	2	2	103.6579646	1	48	3	2	3	2	75	1	0	0	131	131	2	1	6895.1317025
1855	6634	6634	58257	80	82	187	20.19	0.58	1	1	136.3907832	1	38	4	1	2	1	84	1	0	0	131	130	2	1	4873.1729675
1856	6638	6638	58261	50	174.580166666667	276	32.76	0.96	2	2	100.0948127	1	34	3	1	3	2	79	1	0	0	119	119	2	1	16664.3274025
1857	6642	6642	58265	43	261	312	32.88	0.94	1	1	89.92608563	2	68	3	2	2	2	75	1	0	0	132	132	2	2	6381.5142975
1858	6646	6646	58269	44	166.636233333333	195	30.28	2.15	1	1	53.61551145	1	60	2	1	2	2	82	1	0	0	115	114	2	2	2202.456343
1859	6649	6649	58272	44	70	181	27.92	0.75	1	1	86.52287781	1	41	4	1	3	1	80	1	0	0	122	122	2	1	4210.963665
1860	6651	6651	58274	59	68	189	31.51	1.03	1	2	69.54562774	2	47	3	1	3	2	77	1	0	0	118	116	2	1	5190.9740825
1861	6652	6652	58275	61	146	255	23.51	3.34	2	1	85.7240004	1	54	4	2	2	1	82	1	0	0	129	128	2	1	5392.26578
1862	6653	6653	58276	61	95.3123666666667	190	19.87	2.11	1	2	81.5295418	2	80	3	1	3	2	81	1	0	0	127	126	2	1	8773.9131425
1863	6658	6658	58281	50	74	198	38.58	0.77	1	1	89.75742525	1	26	2	1	2	1	84	1	0	0	131	130	2	1	6182.5718525
1864	6665	6665	58288	56	112	242	38.09	1.41	2	1	65.02831223	2	79	3	2	3	3	86	1	1	0	36	35	2	1	7216.607035
1865	6667	6667	58290	49	138.109033333333	243	26.63	2.15	1	2	101.5936694	1	53	2	1	3	1	77	1	0	0	124	124	2	1	21902.5088975
1866	6668	6668	58291	53	85	215	42.97	2.01	2	2	86.67998904	1	43	4	1	3	2	87	1	0	0	115	113	2	2	6127.7004075
1867	6671	6671	58294	44	132.844	182	26.95	0.65	2	1	73.14707555	2	39	3	1	3	1	76	1	0	0	121	120	2	1	15419.02948
1868	6672	6672	58295	38	158	220	42.39	0.79	2	1	146.2017695	2	25	2	1	1	2	80	1	0	0	123	122	2	1	7967.480495
1869	6673	6673	58296	39	147	124	45.12	1.99	2	1	59.11088608	2	69	3	1	1	2	80	1	0	0	123	122	2	2	5300.086295
1870	6677	6677	58300	46	142.754746153846	193	34.34	2.41	2	2	89.15067644	1	64	3	1	3	1	83	1	0	0	111	110	2	1	17150.59238
1871	6678	6678	58301	68	78	154	22.49	1.65	2	1	95.14081338	2	79	3	2	1	2	76	1	1	0	7	7	2	1	5434.203075
1872	6679	6679	58302	47	145.277833333333	190	31.49	0.99	1	1	90.72124624	2	60	1	2	1	1	87	1	0	0	116	115	2	1	1506.23450925
1873	6681	6681	58304	65	244	266	37.77	2.42	2	2	114.9933066	2	60	4	2	1	1	79	1	0	0	124	123	2	1	4674.541155
1874	6684	6684	58307	38	491	240	28.72	0.93	2	1	137.3867978	2	47	1	1	1	1	88	1	0	0	113	113	2	2	4196.2935925
1875	6692	6692	58315	29	224.065428571428	205	31.91	1.86	2	2	88.32725382	2	37	2	1	3	1	86	1	0	0	130	129	2	1	15262.9388475
1876	6693	6693	58316	35	171.0698	164	36.45	1.27	2	2	67.60921288	1	73	2	1	3	1	82	1	1	0	119	118	2	2	2991.70479
1877	6702	6702	58325	36	162.350814285714	160	42.08	2.11	2	1	67.91794494	2	68	1	2	1	1	81	1	0	0	109	108	2	1	1648.073709
1878	6703	6703	58326	63	100.904966666667	153	32.83	5.1	2	2	98.72777707	2	72	3	2	3	2	85	1	1	0	49	48	2	1	9820.184285
1879	6704	6704	58327	46	139.127333333333	228	23.33	1.38	2	2	81.81824236	1	54	3	1	2	1	80	1	1	0	99	98	2	1	18144.828595
1880	6708	6708	58331	77	77	211	25.61	1.42	1	2	86.15974647	2	45	2	2	3	2	88	1	0	0	112	110	2	1	4457.1007575
1881	6711	6711	58334	53	243	231	29.46	2.62	2	2	92.40602692	1	42	3	1	1	1	80	1	1	1	100	98	2	1	4007.99851
1882	6712	6712	58335	50	136	179	21.43	2.1	2	1	94.65941989	2	68	3	2	2	2	75	1	0	0	132	132	2	1	6425.9769725
1883	6715	6715	58338	39	142.2483	150	27.676654	3.93	2	1	92.65037701	1	73	2	1	3	1	75	1	1	0	30	29	2	1	3820.3776
1884	6720	6720	58343	39	234	222	34.01	1.95	1	2	88.12132739	1	50	3	1	3	1	77	1	0	0	125	125	2	2	22385.94612
1885	6724	6724	58347	51	97.3904666666668	170	21.87	3.37	1	1	103.8149932	1	51	2	1	1	2	86	1	0	0	114	114	2	1	20088.4391525
1886	6725	6725	58348	76	106.0224	227	31.21	1.1	1	1	87.23678175	2	62	3	2	2	1	83	1	0	0	111	110	2	1	19049.8389725
1887	6726	6726	58349	41	216	270	21.41	2.34	1	1	73.35398923	2	80	3	2	3	1	87	1	1	1	49	48	2	2	10160.552835
1888	6727	6727	58350	43	209	240	35.73	1.41	2	1	79.17211153	2	59	3	1	1	1	82	1	0	0	129	128	2	1	23834.3841
1889	6729	6729	58352	35	143	207	30.31	2	2	2	67.96946629	1	46	4	1	3	1	82	1	0	0	128	127	2	1	6121.477735
1890	6752	6752	58375	53	109	227	22.81	1.34	2	1	80.06795106	2	75	3	2	2	1	77	1	0	0	116	115	2	1	5434.203075
1891	6757	6757	58380	58	135.061366666667	199	25.15	3.54	2	1	57.00688733	1	73	1	1	1	1	75	1	1	0	78	76	2	1	3159.424115
1892	6761	6761	58384	39	138.3508	177	33.1	0.92	1	1	84.94368264	1	36	3	1	1	1	82	1	0	0	129	129	2	1	17003.0814425
1893	6762	6762	58385	55	83	175	35.18	0.91	1	2	62.21807643	1	30	3	3	1	1	79	1	0	0	124	124	2	2	4691.18023
1894	6765	6765	58388	92	108.290966666667	272	39.16	2.35	1	2	57.96270911	2	76	4	1	3	1	84	1	0	0	130	129	2	1	3408.2152375
1895	6769	6769	58392	60	145	217	28.48	1.35	1	1	48.74402453	2	80	3	2	2	1	76	1	1	0	40	39	2	2	8909.4440875
1896	6770	6770	58393	67	117	206	24.01	2.45	1	1	63.22019272	2	80	3	1	3	2	81	1	1	0	34	33	2	2	8944.1742375
1897	6771	6771	58394	44	130.419133333333	239	26.51	2.36	2	1	93.32754038	1	48	4	1	3	2	84	1	0	0	119	119	2	2	5578.6029725
1898	6773	6773	58396	41	160.602566666667	200	26.6	3.8	2	2	69.9063928	1	44	4	1	1	2	80	1	1	1	97	96	2	2	6018.0036025
1899	6774	6774	58397	44	123.881133333333	184	26.6	1.3	2	1	72.70671307	1	66	3	1	3	2	79	1	0	0	118	117	2	1	18263.20763
1900	6775	6775	58398	96	84.4210666666667	221	27.02	5.24	1	2	88.87052916	1	65	3	1	3	1	77	1	0	0	124	124	2	1	13696.211295
1901	6784	6784	58407	42	147	251	31.35	2.47	2	2	91.12085023	1	45	3	1	3	2	80	1	0	0	122	121	2	1	5652.1547025
1902	6785	6785	58408	44	140.114966666667	134	32.49	1.02	1	1	148.4838349	2	51	1	1	2	1	75	1	0	0	119	119	2	1	4749.7920525
1903	6790	6790	58413	47	132	151	27.66	1.02	1	1	75.88122037	1	74	1	1	3	1	81	1	0	0	110	110	2	1	3158.9825625
1904	6792	6792	58415	30	237.511266666667	231	35.43	0.72	1	1	90.71520031	1	46	3	1	1	2	80	1	0	0	123	122	2	1	5652.1547025
1905	6793	6793	58416	62	140	233	30.65	1.23	1	1	101.1703712	2	49	1	1	1	1	87	1	0	0	116	115	2	1	4165.6996275
1906	6795	6795	58418	42	169.2167	212	33	1.94	1	2	48.53048724	1	62	1	2	3	2	88	1	0	0	112	110	2	1	1433.705352
1907	6796	6796	58419	96	109.096933333333	164	40.74	1.16	2	1	61.70066857	2	75	3	1	3	2	76	1	0	0	130	129	2	2	9728.3782425
1908	6798	6798	58421	54	92.3587333333334	176	41.43	0.9	1	1	76.59294159	2	49	4	1	3	2	81	1	0	0	127	126	2	1	8810.2634075
1909	6800	6800	58423	36	165.722	249	23.39	1.36	1	1	62.19010812	2	64	4	3	1	1	82	1	0	0	129	127	2	1	4638.9010875
1910	6806	6806	58429	43.9378	168.759433333333	197.983066666667	28.66	0.77	1	2	89.348989287444	1	55	3	2	2	1	76	1	0	0	120	119	2	2	21790.95882
1911	6807	6807	58430	48	121.519166666667	211	30.37	2.09	1	2	68.59004869	1	68	4	1	1	2	81	1	0	0	128	128	2	1	2570.922315
1912	6817	6817	58440	41	221	156	23.38	2.54	2	1	49.52159362	2	74	3	1	3	1	82	1	0	0	129	129	2	1	10358.1049925
1913	6819	6819	58442	44	491	332	31.34	2.05	2	1	58.95345916	2	59	3	3	2	1	77	1	0	0	124	123	2	2	5624.62689
1914	6821	6821	58444	44	66	185	46.11	0.75	1	1	50.24116748	2	54	4	2	1	2	83	1	1	0	75	74	2	2	7403.9934325
1915	6826	6826	58449	35	220.211333333333	213	27.77	1.3	1	1	127.0004209	1	54	1	1	1	1	88	1	0	0	113	112	2	1	2561.8293275
1916	6831	6831	58454	64	140	166	27.84	1.25	1	1	51.41856381	2	68	2	2	3	1	86	1	0	0	129	128	2	2	1616.6217975
1917	6835	6835	58458	45	111	205	37.72	0.71	1	2	104.1613521	1	41	4	1	2	1	88	1	0	0	112	111	2	2	4288.8836725
1918	6836	6836	58459	45	158.659366666667	204	25.64	5.06	2	1	115.3379511	1	63	2	1	1	1	77	1	1	0	87	87	2	1	1562.67708425
1919	6837	6837	58460	47	98	199	33.6	1.02	1	1	83.70472798	2	76	4	2	1	1	82	1	0	0	128	127	2	1	4080.733275
1920	6842	6842	58465	52	108	252	36.49	1.58	1	2	61.81189594	1	49	4	1	3	1	79	1	0	0	124	124	2	1	4792.944995
1921	6848	6848	58471	48	134.808333333333	238	24.73	1.05	1	2	92.20484945	1	40	3	1	3	1	79	1	0	0	124	123	2	1	18883.4256525
1922	6850	6850	58473	79	81	233	25.28	1.04	1	2	62.91289533	2	57	4	2	3	2	81	1	0	0	128	128	2	1	7358.2873025
1923	6858	6858	58481	46	134	229	29.72	1.59	1	2	92.78103166	1	26	4	3	2	2	82	1	0	0	128	128	2	1	8937.6830575
1924	6865	6865	58488	32	191	148	40.17	1.5	1	1	73.60356559	1	77	1	2	3	1	75	1	1	0	110	109	2	2	3915.453675
1925	6869	6869	58492	28	255.4333	176	36.32	3.07	1	2	106.1073152	1	40	1	1	2	1	82	1	0	0	129	128	2	1	5207.1278425
1926	6870	6870	58493	45	117.0256	139	30.67	2.43	2	1	58.23112798	1	75	3	1	3	1	82	1	0	0	129	128	2	2	8785.38141
1927	6878	6878	58501	60	62	173	29.2	3.14	1	2	69.64341229	1	60	4	1	2	2	83	1	0	0	115	114	2	1	3144.8150325
1928	6891	6891	58514	35	157.086633333333	159	27.44	0.81	1	2	126.7074136	1	34	3	1	3	1	86	1	0	0	129	128	2	1	16673.17487
1929	6894	6894	58517	92	85.3055666666667	179	20.11	1.27	2	2	80.75508907	1	32	3	2	3	1	86	1	0	0	129	128	2	1	4404.2317025
1930	6899	6899	58522	40	133.905946153846	151	25.06	1.45	1	2	113.1133349	1	75	3	1	2	1	80	1	0	0	122	121	2	1	7704.96849
1931	6902	6902	58525	31	226.337466666667	201	30.78	0.61	1	2	132.0914426	1	41	1	1	1	1	88	1	0	0	112	112	2	1	4735.90326
1932	6904	6904	58527	69	79	174	18.65	2.38	1	1	55.4198038	2	80	3	2	2	2	76	1	1	0	57	57	2	1	9449.55169
1933	6907	6907	58530	41	172.930533333333	204	33.81	0.84	1	1	92.93231245	2	36	3	1	1	2	79	1	0	0	119	118	2	1	4159.4127725
1934	6916	6916	58539	76	95	181	29.54	2.87	1	1	49.24215585	2	80	1	2	3	2	88	1	0	0	113	113	2	1	2406.31666525
1935	6917	6917	58540	44	112	225	28.8611846666667	6.17	2	2	113.2946202	1	59	3	3	3	2	81	1	1	0	99	98	2	1	5798.2253075
1936	6920	6920	58543	55	114	179	33.74	2.16	2	2	26.54961488	2	39	2	1	3	1	82	1	0	0	129	128	2	1	3978.8631125
1937	6922	6922	58545	51	65	162	30.88	1.51	2	1	95.27176141	1	68	2	1	1	1	83	1	0	0	111	110	2	1	2077.21491925
1938	6936	6936	58559	70	118.055171428571	234	25.36	1.46	1	1	101.3413848	2	53	1	1	1	1	88	1	0	0	112	111	2	1	2578.17193
1939	6937	6937	58560	36	84	210	26.48	2.85	1	2	122.3247953	1	51	2	2	2	2	77	1	0	0	118	117	2	1	3676.1408275
1940	6938	6938	58561	43	159.198166666667	243	22.26	4.12	1	2	80.38638722	1	66	2	1	1	2	75	1	0	0	132	131	2	1	1699.40207825
1941	6939	6939	58562	56	126.246266666667	247	27.11	2.39	2	2	108.2027272	1	74	3	1	3	2	77	1	0	0	118	117	2	1	8366.01576
1942	6940	6940	58563	91	127	305	26.66	0.98	1	2	114.8376421	2	74	3	2	2	1	76	1	0	0	121	120	2	1	9285.629505
1943	6944	6944	58567	53	150	223	28.98	2.72	2	2	95.55871895	1	67	3	2	2	1	82	1	1	0	62	61	2	2	4774.7373775
1944	6951	6951	58574	74	100.556466666667	202	27.87	2.41	2	1	28.70596111	1	67	4	3	1	1	84	1	1	1	58	58	2	1	2247.6234765
1945	6953	6953	58576	40	235.392233333333	252	30.78	1.24	2	1	104.1421811	2	33	3	2	2	2	80	1	0	0	123	122	2	2	5869.28542
1946	6960	6960	58583	49	120.7139	175	33.37	1.27	1	1	79.06857737	2	74	3	2	3	1	83	1	0	0	113	112	2	1	6279.4038725
1947	6967	6967	58590	40	159	151	29.03	0.96	2	1	66.62883069	1	71	3	2	1	2	76	1	0	0	130	129	2	2	2568.1283125
1948	6968	6968	58591	31	153.463333333333	144	32.65	2.2	1	1	78.52943839	1	53	2	1	3	1	80	1	0	0	123	122	2	1	17676.070765
1949	6969	6969	58592	50	142	182	30.52	1.3	1	1	38.73537205	1	71	4	2	2	2	87	1	1	1	84	84	2	1	3169.042715
1950	6970	6970	58593	43	102	131	32.87	1.15	1	1	73.60356559	1	77	2	2	1	1	88	1	1	1	4	2	2	2	2847.27041
1951	6980	6980	58603	41	135	175	39.58	2.03	2	1	49.69572288	1	64	1	1	1	1	88	1	1	0	76	76	2	2	1555.837368
1952	6982	6982	58605	41	236	128	23.99	1.16	2	2	118.3967286	1	38	3	1	2	1	77	1	0	0	125	123	2	1	17220.746115
1953	6984	6984	58607	51	113.4236	103	27.01	1.95	2	1	84.24755647	2	63	4	2	2	2	75	1	0	0	133	132	2	2	5041.9946325
1954	6987	6987	58610	32	113	180	27.46	2.48	2	1	78.52943839	1	53	3	1	1	2	75	1	0	0	133	132	2	1	6864.7716525
1955	6988	6988	58611	36	167.539615151515	161	41.54	1.35	2	2	85.75470523	1	48	3	2	3	1	77	1	0	0	125	124	2	1	20473.8506
1956	6990	6990	58613	48	134	239	36.44	2.06	1	2	111.107905	1	45	3	1	3	2	76	1	0	0	130	129	2	1	21408.85805
1957	6995	6995	58618	67	120	150	28.8	2.2	1	1	26.54950617	2	80	3	3	3	2	86	1	0	0	116	115	2	2	8347.281915
1958	6996	6996	58619	36	190.438933333333	209	30.79	2.32	1	2	103.2249887	1	49	1	1	1	1	87	1	0	0	116	116	2	1	5928.86464
1959	6999	6999	58622	49	468.034167816092	339	38.84	1.47	2	2	127.9771442	1	52	3	1	2	2	77	1	0	0	118	118	2	1	5876.9994025
1960	7001	7001	58624	61	70	180	35.42	2.64	2	1	66.7570776531199	2	75	4	2	2	1	80	1	0	0	122	121	2	2	4707.9986075
1961	7002	7002	58625	35	126	167	48.68	0.59	1	2	85.00725	1	29	4	3	2	2	80	1	0	0	123	122	2	1	8130.0905375
1962	7003	7003	58626	49	169.622633333333	255	27.27	0.76	1	1	112.7898	2	66	2	1	3	2	81	1	0	0	126	125	2	2	1610.91850225
1963	7007	7007	58630	38	94	150	33.92	2.54	2	1	48.94262	1	69	4	2	1	2	81	1	1	0	34	33	2	2	2710.09419
1964	7014	7014	58637	49	193	199	31.71	1.02	1	1	85.57491	2	80	3	2	2	1	83	1	1	1	97	96	2	1	10486.4823
1965	7015	7015	58638	43	166.812580952381	247	30.75	2.01	2	1	82.92268	1	60	3	1	2	1	83	1	0	0	111	111	2	1	18205.920295
1966	7016	7016	58639	42	263	197	38.25	0.5	1	1	74.53084	2	60	2	2	1	2	78	1	0	0	122	121	2	2	1344.798193
1967	7017	7017	58640	28	222.05220952381	190	35.68	1.58	2	1	85.60556	1	65	3	1	2	2	83	1	0	0	115	114	2	1	5667.2030275
1968	7024	7024	58647	66	67	217	25.53	6.6	2	2	98.32659	1	51	4	2	1	1	84	1	0	0	131	130	2	2	4281.673805
1969	7026	7026	58649	57	117.772466666667	199	28.37	1.29	1	2	71.42441	2	74	3	2	3	2	80	1	0	0	123	122	2	1	11613.140795
1970	7028	7028	58651	38	162	180	26.39	2.78	1	1	44.10711	1	80	2	1	2	2	82	1	1	0	34	33	2	1	3596.74811
1971	7030	7030	58653	50	94	169	23.23	1.93	2	2	70.17364	1	55	4	1	1	2	75	1	0	0	132	131	2	1	6751.0812
1972	7033	7033	58656	35	193.544147619048	182	26.35	1.65	2	1	54.92096	1	68	1	1	1	1	76	1	0	0	120	119	2	2	1367.61583575
1973	7036	7036	58659	43	150.747066666667	208	28.57	0.66	1	2	84.42424	1	30	3	1	1	1	83	1	0	0	111	110	2	1	20798.55027
1974	7038	7038	58661	68	103	166	35.48	1.36	1	1	83.26451	2	78	3	1	3	1	76	1	1	0	88	87	2	1	9172.3337625
1975	7041	7041	58664	53	160.281666666667	256	40.04	1.18	2	1	62.44449	2	47	3	1	3	1	80	1	0	0	122	121	2	1	15582.8838425
1976	7045	7045	58668	117	118	188	20.58	2.23	2	2	51.36212	2	65	3	1	2	1	83	1	1	0	87	86	2	1	20614.4494725
1977	7047	7047	58670	41	136.381866666667	173	25.71	0.75	1	1	85.724	1	54	3	3	3	2	78	1	0	0	122	121	2	1	26267.686975
1978	7048	7048	58671	44	139	215	28.47	0.79	1	1	139.747	2	61	2	1	3	2	78	1	0	0	122	122	2	2	16479.47389
1979	7050	7050	58673	56	112.481333333333	184	27.63	1.56	1	2	90.92227	1	75	1	1	1	2	88	1	0	0	112	111	2	1	2516.0984825
1980	7054	7054	58677	46	147.516166666667	224	29.5	3.7	1	2	92.14341	1	75	3	1	3	2	82	1	1	1	99	98	2	1	10562.139715
1981	7059	7059	58682	54	118	224	34.32	0.67	1	2	103.106	1	26	3	3	3	1	79	1	0	0	124	123	2	1	7987.23117
1982	7060	7060	58683	47	138	185	25.87	5.78	2	2	138.1082	1	46	3	2	2	3	86	1	0	0	125	124	2	2	3910.8727325
1983	7063	7063	58686	36	170.0744	245	29.43	3.36	1	2	77.98647	1	38	4	1	1	1	78	1	0	0	114	112	2	1	6125.7924425
1984	7065	7065	58688	45	163	232	24.56	1.07	1	1	88.64015	2	73	2	2	1	2	78	1	0	0	122	121	2	1	3002.1952775
1985	7067	7067	58690	90	90.8329	162	36.22	1.4	1	2	75.94323	1	66	3	3	3	2	76	1	1	0	99	99	2	1	14842.141665
1986	7073	7073	58696	26	234.5898	154	24.7	2.72	2	1	52.37388	2	44	3	1	1	2	83	1	0	0	113	112	2	1	5222.982665
1987	7076	7076	58699	42	157.325366666667	196	25.95	1.42	2	1	115.7882	1	53	2	1	3	2	78	1	1	0	75	74	2	1	3740.30683
1988	7077	7077	58700	43	154.290966666667	222	26.53	3.24	2	2	110.7272	2	54	3	1	3	2	78	1	0	0	122	121	2	1	6585.055305
1989	7079	7079	58702	74	152	213	23.07	1.49	2	1	55.37293	2	76	3	1	2	2	81	1	0	0	128	127	2	1	8911.35274
1990	7080	7080	58703	44	183.0881	252	25.59	0.6	1	1	88.94189	2	78	3	1	1	1	84	1	1	0	89	89	2	1	8651.0558
1991	7083	7083	58706	49	105.702533333333	140	25.82	1.11	2	2	79.76734	1	34	1	1	3	1	81	1	0	0	110	109	2	1	7524.3990025
1992	7086	7086	58709	31	227	249	25.27	1.18	2	1	69.92213	1	80	3	1	2	1	80	1	1	0	14	13	2	2	4905.998005
1993	7088	7088	58711	46	130.680466666667	177	36.91	1.62	1	1	87.65165	2	56	3	1	2	1	76	1	0	0	120	120	2	1	27297.927675
1994	7089	7089	58712	94	82	233	26.85	0.98	1	1	93.21538	2	80	3	2	3	2	86	1	1	0	52	51	2	1	8347.281915
1995	7093	7093	58716	50	88.6115333333333	153	38.95	0.5	1	1	112.5865	1	23	4	3	2	1	86	1	0	0	129	129	2	1	7191.4608625
1996	7094	7094	58717	50	82	132	30.06	0.57	1	2	87.348	1	35	2	1	2	2	78	1	0	0	122	122	2	1	8476.632575
1997	7095	7095	58718	36	150	199	34.83	1.27	2	1	71.07809	2	58	1	1	3	1	81	1	1	0	58	57	2	1	3395.887685
1998	7096	7096	58719	57	161	272	28.2	1.36	2	2	63.34237	1	75	3	1	3	1	77	1	1	1	105	104	2	1	7857.8377425
1999	7102	7102	58725	45	121.878	152	40.08	2	2	1	83.44807	1	49	3	1	2	1	80	1	0	0	123	122	2	1	4006.8658325
[truncated: 6,365 more rows]
